# Supplementary material for: Diversity, evolution, and function of myriapod hemocyanins
Source: BMC Evol Biol. 2018 Jul 5;18:107. doi: 10.1186/s12862-018-1221-2 (PMC6034248; doi:10.1186/s12862-018-1221-2)
Supplement: Supplementary file 4 — Data S1. Nucleotide sequences of the Hc and PPO cDNAs and gene identified in this study. (ZIP 81 kb) [file 12862_2018_1221_MOESM4_ESM.zip]

Archive with 104 entries (75 files):
- Sequences/
- Sequences/Abacion magnum/
- Sequences/Abacion magnum/AmaHcBI.txt
- Sequences/Abacion magnum/AmaHcBII.txt
- Sequences/Abacion magnum/AmaHcC.txt
- Sequences/Abacion magnum/AmaHcD.txt
- Sequences/Alipes grandidieri/
- Sequences/Alipes grandidieri/AgrHcBI.txt
- Sequences/Cambala annulata/
- Sequences/Cambala annulata/CanHcBI.txt
- Sequences/Cambala annulata/CanHcBII.txt
- Sequences/Cambala annulata/CanHcC.txt
- Sequences/Cambala annulata/CanHcD.txt
- Sequences/Chamberlinius hualienensis/
- Sequences/Chamberlinius hualienensis/ChuHcBI.txt
- Sequences/Cleidogona/
- Sequences/Cleidogona/CleHcA1.txt
- Sequences/Cleidogona/CleHcA2.txt
- Sequences/Cleidogona/CleHcB.txt
- Sequences/Cleidogona/CleHcC.txt
- Sequences/Cleidogona/CleHcD.txt
- Sequences/Cleidogona/CleiPPO1.txt
- Sequences/Cleidogona/etc/
- Sequences/Cleidogona/etc/DN11919_c0_g1_i1.txt
- Sequences/Cleidogona/etc/DN12190_c0_g1_i1.txt
- Sequences/Cleidogona/etc/DN12907_c2_g2_i13.txt
- Sequences/Cleidogona/etc/DN12907_c2_g2_i18.txt
- Sequences/Cleidogona/etc/DN12907_c2_g2_i6.txt
- Sequences/Cleidogona/etc/DN12907_c2_g4_i1.txt
- Sequences/Cleidogona/etc/DN13354_c0_g1_i1.txt
- Sequences/Craterostigmus crabilli/
- Sequences/Craterostigmus crabilli/CcrPPO1.txt
- Sequences/Cryptops hortensis/
- Sequences/Cryptops hortensis/ChoHcB.txt
- Sequences/Eudigraphis taiwaniensis/
- Sequences/Eudigraphis taiwaniensis/EtaPPO1.txt
- Sequences/Glomeridesmus/
- Sequences/Glomeridesmus/GloPPO1.txt
- Sequences/Hanseniella/
- Sequences/Hanseniella/HanHc.txt
- Sequences/Hanseniella/HanPPO1.txt
- Sequences/Lithobius forficatus/
- Sequences/Lithobius forficatus/LfoPPO1.txt
- Sequences/Mecistocephalus guildingii/
- Sequences/Mecistocephalus guildingii/MguPPO1.txt
- Sequences/Newportia adisi/
- Sequences/Newportia adisi/NadHcA.txt
- Sequences/Newportia adisi/NadHcB.txt
- Sequences/Newportia adisi/NadHcD.txt
- Sequences/Polydesmus angustus/
- Sequences/Polydesmus angustus/PanHcBI.txt
- Sequences/Polydesmus angustus/PanHcC.txt
- Sequences/Prostemmiulus/
- Sequences/Prostemmiulus/ProHcBI.txt
- Sequences/Prostemmiulus/ProHcBII.txt
- Sequences/Prostemmiulus/ProHcC.txt
- Sequences/Prostemmiulus/ProHcD.txt
- Sequences/Pseudopolydesmus/
- Sequences/Pseudopolydesmus/PseHcBI.txt
- Sequences/Pseudopolydesmus/PseHcBII.txt
- Sequences/Pseudopolydesmus/PseHcC.txt
- Sequences/Pseudopolydesmus/PsePPO.txt
- Sequences/Scolopendra dehaanii/
- Sequences/Scolopendra dehaanii/SdeHcA.txt
- Sequences/Scolopendra dehaanii/SdeHcB.txt
- Sequences/Scolopendra dehaanii/SdePPO1.txt
- Sequences/Scolopendra dehaanii/SdePPO2.txt
- Sequences/Scolopendra dehaanii/SdePPO3.txt
- Sequences/Scolopendra morsitans/
- Sequences/Scolopendra morsitans/SmoHcA.txt
- Sequences/Scolopendra morsitans/SmoHcB.txt
- Sequences/Scolopendra morsitans/SmoHcD.txt
- Sequences/Scolopendra morsitans/SmoPPO1.txt
- Sequences/Scolopendropsis bahiensis/
- Sequences/Scolopendropsis bahiensis/SbaHcA.txt
- Sequences/Scolopendropsis bahiensis/SbaHcD.txt
- Sequences/Scolopendropsis bahiensis/SbaPPO1.txt
- Sequences/Scutigera coleoptrata/
- Sequences/Scutigera coleoptrata/ScoHcA.txt
- Sequences/Scutigera coleoptrata/ScoHcB.txt
- Sequences/Scutigera coleoptrata/ScoHcC.txt
- Sequences/Scutigera coleoptrata/ScoHcD.txt
- Sequences/Scutigera coleoptrata/ScoHcX.txt
- Sequences/Scutigerella/
- Sequences/Scutigerella/ScuHcB.txt
- Sequences/Scutigerina weberi/
- Sequences/Scutigerina weberi/SweHcA.txt
- Sequences/Scutigerina weberi/SweHcB.txt
- Sequences/Scutigerina weberi/SweHcC.txt
- Sequences/Scutigerina weberi/SweHcD.txt
- Sequences/Scutigerina weberi/SwePPO1.txt
- Sequences/Sphendononema guildingii/
- Sequences/Sphendononema guildingii/SguHcA.txt
- Sequences/Sphendononema guildingii/SguHcB.txt
- Sequences/Sphendononema guildingii/SguHcC.txt
- Sequences/Sphendononema guildingii/SguHcD.txt
- Sequences/Stenotaenia linearis/
- Sequences/Stenotaenia linearis/SliPPO1.txt
- Sequences/Theatops spinicaudus/
- Sequences/Theatops spinicaudus/TspHcB.txt
- Sequences/Trigoniulus corallinus/
- Sequences/Trigoniulus corallinus/TcoHcBI_gene.txt
- Sequences/Tygarrup javanicus/
- Sequences/Tygarrup javanicus/TjaPPO1.txt
