# Supplementary material for: Diversity, evolution, and function of myriapod hemocyanins
Source: BMC Evol Biol. 2018 Jul 5;18:107. doi: 10.1186/s12862-018-1221-2 (PMC6034248; doi:10.1186/s12862-018-1221-2)
Supplement: Supplementary file 4 — Data S1. Nucleotide sequences of the Hc and PPO cDNAs and gene identified in this study. (ZIP 81 kb) [file 12862_2018_1221_MOESM4_ESM.zip › Sequences/Abacion magnum/AmaHcBI.txt]

>AmaHcBI
GGCAGCTTTCCTGGGACACATCTGCGCTTCCCCTTCAAACTATAGCAAAGATGAGGCTAG
CAATTGCTATTTTGGCCCTTTGCCTAACTCAGGCACTAGCTTCGTGCCCAGCCCCAACTG
GGGACCTTAAAGCTAAACAGGCCCAGATTCAGAATATCATTGAACACGTCAACAGGCCCT
ACTTGTCCGACGATGATCATGCAAAAACTGACATGGATCTGCCAGGTCTTGGTGTCCTGC
CTAACCATGAAGTTTTCTCCTTATTTGATGAACGCCAATGGCCCGAAGTCACAAAGGTCC
TTAAGATGATGATGGGAGCTAAAGACTTCGAAGACTTCTTGAGAGTGAGCGATGCCATTC
GCCACAAAATCAACGACGATATGTTCATGTTCGCCTTCACAGCTGCCATTGTTCATCGTC
CAGATACTCAGGGACTCAATGCACCACGTGTTCAGGATGTTTATCCAGACAAATTCCTCA
CTCATGATGTCATCATCAAGATCAAGGAAGCCATTAGCCGAGGTGTAAAGAATCCAATCG
TGAATGCCACACACGATTTCTGGGATATCCGTGACCAGAACAACAAGATGTCCTATTTCA
CCGAAGATTTGGGAATGAATGCCAATCATTATCACTGGCACGTGGTTAACCCAGCCATCT
GGACCAACGAATTAGGAGGAGAAAAAGACCGTCGTGGTGAAGCTTTCTATTGGATGCACA
GACAGATGGTTGCCAGATACGACGCTGAGAAGCTGTCCAACAAATTGCCCAGAACTTCAT
CATATGAAAACTGGGATTCTCCCATCCGTAGTGGTTATGCACCTCACTTAACCATCGATA
ACACCGGATATAACTACATGTTCCGTCCCGATGATGTTGTTATGCCCAATTTGCCTGAAC
TGACCAAGAACCAGATGCGCCTTTGGAGGTCAAGAATCTTGGACAGCATCCACAAGGGAT
ACGTGTACGCAAGAAATGGTACCAAGATCATGCTCGACCACGATCCTTTTGGTATTGACG
TTGTTGGTCACATGGTCGAATCTGGTCGTCTCAGTGTAAACAGACCACTCTATGGAAACC
TCCACTGCTATGCCCATGTGCTCGCTGGCCGAACTGTTGATCCTTATGGCAAATACGAAC
AAGATAATGGAGCCATGTATGATGTTGCTACCTCTGCCCGAGATCCTATGTTCTACAGTT
GGCATAAATTCATTGACAACATCTTCCAGGAATACAAGGACACATTTACAGGCTACACTC
CAGAAGAGGTGACATGGAAAGATGTTGAAATCGAATCTGTTTCAGTCAAGGGAGAGAAGT
CTGAGCAATCAAACAGGCTGACAACTTTCTGGGACACCAACCTGTTCAAAATTGGAAAAT
ATTTCTCTTTCACTGGTGAAAACACCGCTGAAGTCAGAGTGAAACATCTTCAACACGAAG
GATTCAACTACAAATTCGAAATCTCCAACAATGGTGGTGAAGCCAAGGAGGCTTTTGTCC
ATGTGTATTTGGCACCCAAATACAACGAAAAACGCAAGCCCTTCACTCCTGATGAACAGC
GCCAACTCATGATCCAATTGGACATGTTCATCACTAAGCTCAAGCCTGGCAAGAACTCCA
TCACTCGTCACTCCTCTGAGTCGTCTGTGACCATTGCCGACAAACAGATCTTCGCTCCAG
CTGATACCCTGGACGGTAAGGATCAATGCAAATGTGGCTGGCCCAACTATATGCTGTTGC
CCCGAGGCAGAACCGAAGGCATGGTCTTCCAACTCATCGTCGCCGTCACCAACTGGGGAG
AAGACAAGCAAACCGATGATACCAGCTGTATGTGCAAGGGTTCCCCATCTTATTGCCGCT
TCACCCTCGACAAAGTTCCAAACAGGAGGCCTCTTGGTTATCCATTCGACAGGAAAATCA
CCAGCACCAGTTGGGATGAAATCAAGGTCCAAAATCTGTACACCACCGATGTCGTCATTA
AATTCACTGGGGATAATTTAACACCTGCCCAATAAGAATTTAAATAAAAAAATGTGTGTT
TTTAGAATTTTTTAAGAACGGATTGGAAAAGCATTGTTTAATAAAATACCATTTACATAT
TAAAAAAAA
