# Supplementary material for: Diversity, evolution, and function of myriapod hemocyanins
Source: BMC Evol Biol. 2018 Jul 5;18:107. doi: 10.1186/s12862-018-1221-2 (PMC6034248; doi:10.1186/s12862-018-1221-2)
Supplement: Supplementary file 4 — Data S1. Nucleotide sequences of the Hc and PPO cDNAs and gene identified in this study. (ZIP 81 kb) [file 12862_2018_1221_MOESM4_ESM.zip › Sequences/Abacion magnum/AmaHcBII.txt]

>AmaHcBII
GTGGACACTTAGGTTGATCATCAATTACCCGAACTATGAGATTGGTCATTTTATTGGTGG
CCCTTTCGGCCGCAGTCTGCTATGCAGCCAAGTGCCCACAACCTACCAATGTCGCCCAAA
AACAGGCTCAGATGGACAAAATTTTGTCCTACATCAACAAACCATTAAATCCAGCTCCAC
CGGTTATCGATGTAGATAAAACAAAACTTAAGGGCATTGGCATCTTACCCAGGCATGAAG
TTTTCTCAGTTTTTGATGAAAGGATGTGGCCTGAAGCATTCAGAGTTTTGGAAAAAATGT
TGGCTGCCCAGAGCTACGATGACTTTATCAAGGTAGCTGAAGCCCTTTATTCCAGAATAA
ATGAGGATTTGTTCCTGTACTGTTTGTCCATCGCCATTGTCCACCGTCCAGACGCCCAGG
GTGTCCACGTTCCACGAGTCCACGACATCTACCCAGACAAATTTTTGACCAATGATGTTA
TCCACAAAATCAAAAATAAGATCATCCGGGGAATGAAGAACCCAATCGTAAACGACACTC
ACGGTCATCATAATCATTATGATCTGTACAATCGCGTTTCTTATTTCACCGAAGATTTGG
GTATGAATTCCCATCATTACCATTGGCACGTTCTGCACCCAAGTATTTGGACCTCGGAAA
TAGGACGCAAAGATCGTGATGGCGAACTTTTCTTCTGGATGCACAGACAAATGGTTGCAA
GGTTTGATGCTGAGCTGATGTCCAATCACCTGCCAAGAATCCGTCCATTTGAGAACTGGA
ATGAACCAATTGAGATGGGCTATGCACCTCATTTAACCGTCCAACGTACCGGCTACACCT
ACACCTTCCGTCCTGAAGGTCTGACCCTTAAGGATCTGCCAAAAATGACCAAGAGCCACT
TGCGTCAATGGAGGCAAAGGATTTTGGCCGATATGCACACCGGTCTAGTCAGAGCTGAAA
ATGGCACGAAAGTCCCTCTGAGCGAGGAACGTGGAATGGATACTCTTGCTCACATGGTTG
TGTCTACATTGGGAAGTATCAACCGTGATTATTACGGAAATCTACACAATTATGCCCACG
TGATTGCTGCACGAATTGCTGATCCTAAAGGAAAACATAAGGAAGATTATGGTGTAATGT
ACGACGCCACCACATCTGCAAGAGATCCCCTGTTTTACAGCTGGCACAAATTTGTCGACT
ATATTTTCAATGAATACCAAAGAACATTGGAACCATACTCCAAAAACGATCTCTATTGGG
ATGATGTCATTCTGAGTGACATTCACGTCGATTGCCATCGTGACGACGATCATGATGAAA
TCCACACTTTCTGGAGGACAAACACAGTTCATCTGGAGAAAGGATTTGATTTCACACCAA
AGAGTGAAGCCACTGTTGTGGTCAGACATCTTGATCATGAAGATTTCACATATGTTTTCG
AAGTGGACAATAAAGCCAAGACTGAGAAACACGCCGTCTTCCGAGTTTTCCTTGCTCCAG
AACTTGATGACTGTGGACATCAACTCACCGTCGAGGATCAACGATTGTTGATGATCGAAT
TGGACAAATTCGTTGCCACCTTGAAACCCGGACACAATGTCGTCCGTCGTAACTCCAACG
AATCATCTGTGACCATGCCAACCCGCGAAATCTTTGATGGAGTTGAATATCTGGTTGATG
AGGATCACTGCCATTGTGGATGGCCCGAATACATGCTCATACCCAAGGGTAATTACCAGG
GAATGAGATACCGATTATTCGTCATGGCTTCTGACTGGGATGAGGATAAGGCCACTGATG
ACAATTCCTGCCACTGCAAAGATGCCACCAGTTATTGCGGATCCATCTATGACGAATATC
CCGACAAGAGACCAATGGGATACCCCTTCGACCGTCAAGTCCACTATTACAACTGGGATC
AATTTAAGACTCAGAACATGAGATCAATACCCATCATTGTTAAGTTCACTGGTGAAACCT
TGCCAGAAGAGAAACTTCATTAAATAATAATAAATTCAATTGGCATGCAAATTTTGTTGT
AATGTTGTTGTTTTTAAAAGAAAAAAAAAGATCATGAATACTTCACAAAACTGGAAATAA
AATAACATTTTGTAGACAAACGTTAAAAAAAAAAA
