# Supplementary material for: Diversity, evolution, and function of myriapod hemocyanins
Source: BMC Evol Biol. 2018 Jul 5;18:107. doi: 10.1186/s12862-018-1221-2 (PMC6034248; doi:10.1186/s12862-018-1221-2)
Supplement: Supplementary file 4 — Data S1. Nucleotide sequences of the Hc and PPO cDNAs and gene identified in this study. (ZIP 81 kb) [file 12862_2018_1221_MOESM4_ESM.zip › Sequences/Abacion magnum/AmaHcC.txt]

>AmaHcC
CGGGCGGGCAAGCCATATTAATTGAGGCGAGAGTGTCCCCCCAACAGGCTTTCAGCTCAA
GACATAATCATGAGGCTCCTATTTGGTTTGGCAGCTCTTTTGCTGTTAGTGACACTCGTT
GTTGCAAAGAGAGAGGATTTGTGTGAATATCCCAAAGATGCTAAATTGAAACAGCGTCAA
ATAATTAACATCATTTCGACCATCAACAAACCTATCAGTCCCATCTACAGGGAATCTCGA
GATGTCCTTACTGAATATCAACTCCAAGGTCTAGGTATTTTGCCCAAGACTGAAGTTTTC
TCTTTGTTTGATGAGAGATACTGGAATGAGACCATTCATGTATTGGAATTGCTTTTTGAG
GCCCACGATTTCGATGACTTCATCAAGAGAAGTGAAGTCATTCGTCTGAGGGTCAATGAA
GAGTTGTTTTTCTACGCATTCAACGTGGCTGTGCTGCACAGATCAGACACTCAGGGACTT
CAGTTACCACGAATTCACAAAGTTTTCCCAGACAAGTTCCTGAAAGAGTCCGTCATGCGC
AAAATGATAGAAACCAACCAGAAAGCAAAATACATTGGAAAAAGCCCAATTATTGACACT
GCTGGGGACCTCTACAACCATCTAGACATGAACAGCGAACTGAATTACTTCACTGAAGAT
GTTGGTCTCAACTCCCATCACTACCACTGGCATGTCCTCAACCCAGCCATCTGGTTGGAA
GAATTCGGTGGCAAGAAGGACCGAAAGGGAGAATTATTCTACTGGATGCATCAGCAGATG
GTAGCACGGTACGACATTGAGCGCATGTGTAACCACTTACCAAGAGTAAAAGCTTTGTGG
AACTTGAACGAAGAAATTGAGGAAGGCTATGAACCTCATTTGACCATGGTTAAGACCCAG
TACCATTACGCTTTCCGCCCACCCCATTCCACGCTCCACGACCTGCCCGATTTTCCTAAG
AGTAAAATGTTTGAATGGGCCAGACGAATTTTGGACGGCATTCACAAAGGCTTCTTCATA
CATAAAAATCATACAATGGTGAAATTGGACGAGAAGAATGGTATCAACCTCATAGGTAAT
GCCATCGAGGCTAATTTGGACAGTGTCAACTGCCACCTGTATGGCAATCTGCATTGTTTT
GCCCACATGCTCGCTGCCAGTGTCACTGATCCTCTAGGAACTTTTGGGGAAACCCATGGT
GCTATGTATGACGTGGCCACTTCTGCAAGAGATCCTCTGTTCTATAGATGGCATAAATAC
ATCAACCATTTCTTTGAGCAACACAAGAAAATGCTGACTCCATATACTCATGATGATTTG
GAATGGTCTGACGTCCATGTGAATGGAATTTCTGTCCAAGGTCGAGGAAGTGGCCCGAAT
GAAATACGCACCTACTGGCAGCGCACTTTATCCCAAATACCAAAGGGCTTCGAATACACA
AAAGAGTACCCTGCCAAGGTAGCATACACCCACTTGCAACACGAGAATTTCGATTATGTT
ATTGAAATTGAGAACCGAGCTAGGACAGCCAAGCTGGGCTTGGTCCGAATTTTTATAGCG
CCCGTGTACAACGAACTGGGTCGCAAGTTCACCATCAATGAGCAGAGGCTTCTGGTCATT
CAAATGGATAAATTCAAAGTCAGATTGTCCCCTGGCAGAAACACCATCAGACGCAATGCT
GACAACTCCACGGTGACAATGACTTCCAAAAATATTTTCGCTCCAATAACCCAGCTGAAG
GATGAGGACCACTGCAGATGTGGCTGGCCCGATTACCTTTTGGTGCCCAGGGGAGACTTT
AACGGAAAGAAATTCCGGCTCTTCGTAATTGTCACCGACTTTGAAAAAGATTTCGTTCCT
GTCTCAGGAAGCTGCATGTGTAGGGATGGCCTCGGCTACTGTGGAGGAATCAACACCAAG
TACCCAGACAGGAGGGCCATGGGATTTCCCTTCGATCGTAAAATCCACCATTTCAATTGG
GATGAATTTGAGACTGACAACATGGCTCGCACTAAAATCTCTATCAGATTCACCAATGAA
TTTATGCCACCAAGGGATTATGACGACCACCAATTTCGTTAATTCATAAATACATTTTTT
TAAATACTGAAGCAAAAATAATATGGACAACATTTCTTTCTGAATAAAAAGTGATGTGTA
TATAAGAAAAAAA
