# Supplementary material for: Diversity, evolution, and function of myriapod hemocyanins
Source: BMC Evol Biol. 2018 Jul 5;18:107. doi: 10.1186/s12862-018-1221-2 (PMC6034248; doi:10.1186/s12862-018-1221-2)
Supplement: Supplementary file 4 — Data S1. Nucleotide sequences of the Hc and PPO cDNAs and gene identified in this study. (ZIP 81 kb) [file 12862_2018_1221_MOESM4_ESM.zip › Sequences/Abacion magnum/AmaHcD.txt]

>AmaHcD
GTTTTGTCCTGGATCGGCACCCTCCAAAATGATGCTCAAGGTAGCTCTGTGTCTTCTTGT
CCTCTTCGTGGCAAACGCCTACTCTGACAAGTTGAAATGTAGGACAGCTGTTCCAGATTT
CAAGCTGAAACAGCGTATGATTAATCATTTGGTGGACTTCATCAACAAACCCATTTATCC
AGATTTTACGTCTGCTTATGGAATCTTGACACAAAAGGAAGAGATGGGATTAGGGAGGCT
GAGCCCTGACCAACCCTTTTCTTTGTTTGATGAACGACATTGGAGGGAAGCAAAGAAAGT
CATTAAACTTCTACTAAATGCCAGAGATTTTGAGGAGTTTGTGAAAATAGCAGAACTGTT
ACACGAACGAGTCAATGATGATTTGCTTCTGTATGGTGTATCTGTTGTCCTGTTACACCG
AAATGATACTCAGGGACTACACGTTCCCCCAATTCACAAAATCTATCCAGATAAATTCTT
GAGAGCCTCTGTTATTAAGGAAATGAAGGAGTTGTCCAAACAAGCACGCCTTTTGGATGA
GACTCCACTCATTGACGCAACAGAGGACCACGATAACAATTTGGACCCAAATCATGACCT
CACTTACTTTTTGGAAGATCTTGGTCTGAATTCTCATCATTATCACTGGCACGTGATGTA
TCCTGCCCTCTGGAAAGGAGATGACTTGGATCGAAAGGGTGAACTCTTCTACTGGATGCA
CAAACAAATGTTGACTAGGTATGAAATTGCAAGAATGTGCAATGGTCTCGAGCGTGTGCT
GCCCTTTGAAAACTGGAATGAGCCCATCGAGGAAGGTTACAACCCTCATTTAGTTATCGA
TAAATTGGGATATCGATTCACCTACCGTCCACCACACATGGTTCTAAGGAATTTGCCAAA
TTTGTCCAAGGTCGATTTGCTCCAGTGGAAGGAAAATATTATGTATGCAATTCATCGTGA
GCGTGTTATTGCCGAAAATGGAACTGTCATTCCTTTAAATAATGACCATGGAATTGAAAT
TTTGGGTGACATTGTTGAAGCCAGTGCGTTGAGTGTGAACAAGGGTACCTATGGAAACAT
CCACAATTATGCTCATGTCATGGCAGCCAAGATCACTGACCCCTACGACCAGTTTGGAGG
TAATTATGGAGCCATGTATGATGTTGCTACTTCAGCCAGAGATCCTCTGTTTTATTCTTG
GCACAAGTTTATTGATAACATCTTCCAGGAACACAAGAACATGCTGCCACCCTACACAAA
AGAACAGATTGATTTCCCCAACGTTAAAATCAACAAGCTAACGATCAAGGGTGATAATAC
CACAGAAGATAATATCGTTCACACTTATTGGCAAGACAGTGTCGTCAAAGTGCCCAAAGG
ATTCACTTTTACTGGTGAAACAGCCATGTATGTGAAAGTGCGGCATCTACAGCACGAGAA
CTTCAAATACGAAATAGAAGTCGAAAATGGTGGTCCAGAAAAAACCGCAGTAGTGAGAAT
TTATCTTGCACCAGAAGAAAATGAGCTGCACCAGAAATTGAGACCAAACGAAATCCGACA
ACTTAATGTCGAATTAGACAAATTCACAGTAAAACTGCAACCTGGTAAAAACGTAATTTT
ACGAGCATCAGATGAGTCAACTCTGACCACCCCATGGAGCCACATTTTCAAGGACAGATA
CAAGAGCGAACCAATGGACCACTGTCACTGTGGAATTCCTGATTACATGTTGTTGCCCAA
GGGCAGTTATAGTGGCATGCCCTTTTACGTGGCTGTCCACATTGCCGACTGGGAAGAAGA
TAGGGTGGATCAGGTAGAGAACTGCCATTGCCCCGATTACGTGAATTACTGCGGGGATGC
TGACCGTCGTTATCCCGATAAAAGACCCCTGGGATTTCCATTTGACAGACGCGTGGAAGG
AATGTGGGACACATTTGCCACCCCCAATATGATCCACCAAGATATCCAGATCAAGTTCAC
AGGCGAAGTCCTTGCACCAAAATCTTATTACTACCCTCATCATAAAATGAATGTATAGCT
TTGCTCATTAAATGAATTTTGATTAAATGTTTGATTGCGGTCTGATAAAAAAAAATGTTT
GTAGTT
