# Supplementary material for: Diversity, evolution, and function of myriapod hemocyanins
Source: BMC Evol Biol. 2018 Jul 5;18:107. doi: 10.1186/s12862-018-1221-2 (PMC6034248; doi:10.1186/s12862-018-1221-2)
Supplement: Supplementary file 4 — Data S1. Nucleotide sequences of the Hc and PPO cDNAs and gene identified in this study. (ZIP 81 kb) [file 12862_2018_1221_MOESM4_ESM.zip › Sequences/Alipes grandidieri/AgrHcBI.txt]

>AgrHcBI
ATGGTCGGACTTGCGGTCCTAATCGGAGTGGTCGCTGGCGAAAAATGTCCCAAGACCAGC
GACATTCAAACGAAGCAGAAACAATTGCAAGAGATCTTGAGCTACGTTAACAGGCCATAC
GTGACCTTATCCAAGCAGCAACACAGTCTGACTCCAGAAGAAGAGGTCTACCTCCGAAAC
CACGTTGGCCATTTGGCTAAGCGGGAGGTGTACTCTGTCTTCGATGAGAGATACATGGAA
GAAGCCAATGCATCGCTCCATTACCTCCTAGAACCGCAGAGCTACGAAGGTTTCGTGAGA
GCGGCAGAAATCCTTCGCCACCACATCAACGAAGACATGTTTTACTATGTGTTCCTTGTG
GCAGCCACGCATCGAGATGACACGCGCGGTGTCGTCCTCCCCCGCATCCATGACGTCTAT
CCCGACAAGTTCCTGTGGACTGACGTCATCGTTCAAATCAAACAGAAGGCCATCAGAAAC
GAACAGAACATCGTCGTCGATGCAACGGAACAACCCTACGATTACCGGGACCCATACAGT
CGAGTGCGTTACTTCCTCGAAGACCTTGCCTTGAATTCGCACCACTTCCACTGGCATGTA
CAGAACTCTCTACTTTGGAAAAATGAACCCCACTCGAGCGCTGCCGGCACACCAAAGGAC
AGAAGCGGGGAAAATTTCTACTGGATGCATCATCAAATGGTGAACAGGCTTGATGCAGAA
CTCCTCAGCAGTAGTATGCCAAGTGTCACTCCTTACGAAAACTGGGACGATCCTATCGAA
GAAGGCTATGCATCTCACTTGACCGTCGATCGCAATCAATATCGGTACATGTTCCGTCCA
GCCAACCTCGTCCTCAAGGACCTTCCCGAAATGACCAGGAATCAGATGCACCAATGGACA
GATCGCATTTTGCTTGCCATTCACAAGGGATACGTCATCACTAGAGACGGCAAAAACGTG
ACACTCCGTGGTGACAACGGCATCGATATACTTGCGCACATAGTCGAGTCGTCGGTAAAC
AGCGTCAACCGTCTTCTTTACGGCAGCGTTCACACTTACGCCCACGTCATTGCTGCTCGC
ATTGCTGACCCTGACCAGAAATATGGAGAGGACTACGGTGCAATGTACGATGTTTCCACA
TCGGCTCGCGATCCCTTTTTCCACCGTTGGCACAAAAAAGTCGACAACGTTTTACAACAA
TACAAGAGTTCTCTTAGAGCCTACCAACCTCAGCAGCTCACATGGAACGATGTGGTCGTG
GAAGGAGTGACCGTTGAAGGGTCAAAGGTTAACAAAATCAAAACATACTGGGAAGATGAG
GTGGTGAGTGTGGGAAGTGGTTTCTCTTTCACTGGACAGTCGACTGCTCGTGTGAACGTG
AGGCACCTACAGCACGAGGACTTCATCTACAACTTCCAAATCACCAACAACGCTGGCAGC
AACAAGAAGGCCGTCTTCCGAGTATTTTTGGCTCCGAAATACGACGAAACTGGCCACGAA
ATGGACTTCAACGAGCAACGCCGATCTGTCATCGAATTGGACAAATTTGTTCACGAATTG
ACTCCTGGGAAAAACGCGGTGACTCGCAAATCCTCCGACTCCTCGGTCGTTCAGCGCAAG
GGTCAGGTGTTCGTCACTCCCGAACAGAGACAGCAGAGCGACCAGTGCAGTTGCGGATGG
CCCGCTCACCTGCTTGTTCCTAAAGGCTCCTGCGAGGGAACCGTCTTCCAGGTGTACGTC
GTAGTCACCAACTACGATGAAGATTACGTCGAGTCTGACCAGAGCTGCCACTGCGGCGAA
GGCCGAAGCTATTGCGGTGTTCTCTTGGGAGAGAACCCCGACCGCCGTCCACTCGGCTAC
CCGTTCGACCGGAGAACCGACGCCCGAACCTTCGAGGAATTCAAGACCCAAAACATGAAC
ATCGCCGACGTCAGCATCCAGTTCGTGGGAACCGTGAAAAAGAGTGGTTGAGTGCGTGCA
GAGAGCTCATTTTGTTCTGCTGTTGTAATACACCATGTAGTGCCTTTTGTACAAAATAAA
ATCGAACGTTATTGAGTGAATGAAACCGGAAGATCGGAAGAGCGTCGTGA
