# Supplementary material for: Diversity, evolution, and function of myriapod hemocyanins
Source: BMC Evol Biol. 2018 Jul 5;18:107. doi: 10.1186/s12862-018-1221-2 (PMC6034248; doi:10.1186/s12862-018-1221-2)
Supplement: Supplementary file 4 — Data S1. Nucleotide sequences of the Hc and PPO cDNAs and gene identified in this study. (ZIP 81 kb) [file 12862_2018_1221_MOESM4_ESM.zip › Sequences/Cambala annulata/CanHcBI.txt]

>CanHcBI
TCTTGGCCCAACTTCTTCATTTTTAATAATTTTATCCCCAGAAATAAAATATAATATCAA
AAAAAATGAAACTTTGCATTTTAGCCGTGGCCATTTTGGTCAGTGCGGCCCTTGCAGATA
AGCAATGCCCACCACCAACCAACGTTGAAGCCAAGCAACAATTGATTGACAATATTGTAA
GTTACATCAACAAGCCAGCAAATCCAGTACCACCAATTCCCCCAACTGATCCCAGCAAAA
TGAAGGGAATTGGCAAATTACCAAAGGACCAAGTCTTTTCGCTTTTTGACGAAAGGTGTT
GGCCTGAAGTGACAGTAGTTTTGAAAAAGATGATGGCCGCTGCCACCTTTGAAGATTTTG
TGAAAGTTGCTGAAACTATTTATCCCAGGGTCAACGAGGATTTATTCTTGTATGCCCTAT
CAGTGGCCATTGTCCACCGCCCTGACGCACAGGGTGTCCATGTCCCAAGGGTCCACGATG
TCTACCCTGACAAATTCCTTACCAACGACATCCTTGTGAGGATCAAGAACCTCGTCATTA
AGGGGACTAAGAACCCAGTCGTCAACGACACCCACTATTTCCACAACCACTTCGACCCTT
ACCGCAGGGTCGATTACTTCACCGAAGATTTGGGCATGAACTCACACCATTACCACTGGC
ACGTCCTGCACCCCTCAATCTGGAACATTTCCATGGGGATGAAGGACAGAGTTGGGGAAC
TGTTTTACTGGATGCATCGACAAATGGTGGCCAGATTCGACAGCGAGCTCCTGTCCAACC
ACCTGCCAAGAATTGCACCCCTGGATGACTGGAACGAGAAAGTCAAGATTGGTTATGCTC
CTCACTTGACCATCCAGAGGACCGGTTATACCTATATGAATAGACCCGAAAACCTGGAAC
TTGAGGATCTGCCCGAACTGACTAAGGGTGAAATGCTGCAGTGGAAGAACCGAATTTTGG
ATGCCATTCACCGTCACAATATTACCAAGCTCGATGGAACAAAGTTGAAGATGACTGAAG
AGGATGGAATTGACGTCCTGGGCCACCTGATCGCATCCACTGTCAACAGTGTTAACCGCC
GTTATTATGGAAATCTGCATTCTTACGCTCACGTACTCGCTGCCAGAATGGCTGACACCG
ACGGAGAACACCTGGAGGACAATGGAGCTATGTATGATGTTGCCACCTCTGCTCGGGATC
CTCTGTTTTACAGCTGGCACAAATTCATCGACAAACTCTTCACTGAATACCAAATGACTC
TGAAACCCTACAGTGAATATGAGCTAACCTGGCCTGAAGTGGTCATCGACGCAGTCCACG
TAGAGAACTGCAGGACAAACGAACAGAATCACATTGACACTTATTACACGACCAGCATCC
TGCGATTGACCAAGGGTTTTGACTACACCAAGGACACCGAGGCAAAGGTGATGGTCAAGC
ACATGGACCACGACGACTTCACCTATGTGATCGACGTTGACAACAATGCCAAAGTGGAGA
AGACTGCCGTCTTCAGGGTGTTCTTGGCTCCAAAATATGATGAACGTGGACACCCCCTCA
CCCTTAAAGAACAACGGGTCATGATGATCGAAATGGACAAGTTCAAGAAAGTCCTGAAGC
CTGGTCATAATGTCGTCCGGCGTTTCTCTAACGAGTCCAGCGTCACTATGGACACCGACC
ACATTTTCGGTGACATAAAGACGACCGAGGATGAGGACCACTGCCACTGTGGATGGCCTG
CATATATGTTGGTGCCACAGGGAGATCACGACGGTGTCCACTTCGAGCTCTTCGTTATGG
CCACTGACTCTGAGAAAGACAAGGTGGCGACAGCGGAGGTCCAATGTCACTGCAAGGAGG
CATTTAGCTACTGTGGAACCATCTATGGTGACAATCCTGATGGAAAGCCAATGGGTTTCC
CATTCGATCGCAAGATGAAGGCCAAGGGATGGGAAGAATTCAAAACCTGTAACATGCAAG
ATGCTGACATCACCATTCAATTCACGCAAGATGTTAAGAGTCATTAGAAATAATTTTTTT
TCAAAATTCCATCTTAATTTTTTAAAGAATATGTTTCGTGGCTTTTGGGAGTGAAATGTG
ATGATTGATGAAAAAAAAAAAAAATAATTAAAATAAAAACATTTTCTAAACAAATAATTT
AAAAAT
