# Supplementary material for: Diversity, evolution, and function of myriapod hemocyanins
Source: BMC Evol Biol. 2018 Jul 5;18:107. doi: 10.1186/s12862-018-1221-2 (PMC6034248; doi:10.1186/s12862-018-1221-2)
Supplement: Supplementary file 4 — Data S1. Nucleotide sequences of the Hc and PPO cDNAs and gene identified in this study. (ZIP 81 kb) [file 12862_2018_1221_MOESM4_ESM.zip › Sequences/Cambala annulata/CanHcBII.txt]

>CanHcBII
CGCTGATCAGGGGCAGCTTCGGTTGATGATTTTTTAGAATTAAAATAATTAAAAACTAGC
CAAATGAAACTGTTAATTTTGGCAGTGGCCTTATTTGCGGCCCAGGCCTATGCAAAGTGC
CCAGCTCCAACAGGAGATTTAAAATTAAAACAATCTCAAGTTCAAAAAATCATCGAACAT
GTCAACCGCCCTTATTTACCTGACTCTGATTCATCCAAATTGGACTTGAGTGGCAGGGGA
TTGGGCTATTTAAAAAAATGGCAAGTTTTCTCCTTGTTTGACGAAAGGCAATGGTATGAA
GCTGAAAAAGTTTTGGACCTCATGATGAGTGCTAAAACATTTGAGGAATTTCTGGACATG
AGTGACGCCATTAGACACAAAGTGAACCCGGACCTATTTTTGTTTGCGTTTACGACTGCC
ATAGTTCACCGTCCTGACACTCAGGGCCTTAATGCCCCAAGAGTCCAAGATGTCTACCCT
GACAAATTTTTCACCAAAGACGTTATTGCCCACATCAAAGAAGCCGTCAACCGTGGAGAA
AAGAACCCAGTTGTCAATGATTCCTGTGAGTCTTGGAATATAATGAGTGATGAAAACAAA
CTGTCCTATTTCACTGAGGACATGGGCATGAATGCCCATCATTACCATTGGCACACGGTG
AACCCAGCCATATGGACCGAAAAATTGGGTGGCATGAAAGACCGCCGTGGGGAGGCTTTC
TATTGGATGCACAGGCAAATGGTGGCCAGATACGATGCAGAGCGTCTGTCTAATAATATG
CACCGGGTAGAACCATTTGAAGATTGGGAAGATGATATTGATGAAGGTTATGCTTCCCAC
TTAACCATCGATAACACTGGTTATCATTACATGTTCAGACCTGACGACATGCATTTGAAC
GATTTACCAGAATTGAGCAAAAATGAACTGAAATTGTGGAAGTCGCGTATTTTGGACAGT
GTTCATAAGGGTTACGTGTATGCCAAAAATCAAACCAAAATTAACATCAAGGAGGACCCC
TTTGGTATCGACGTTCTCGCCCATATTATCGAGTCTAGCCGCCAAACAATCAACCGCCCC
TATTATGGCAATCTACATTGCTATGCCCATGTTATCGCTGCCCGTATTGCTGATCCTGAT
GGCAAATATATGTTGGATAATGGAGTGATGTATGACGTTGCCACTTCGGCTCGTGATCCA
CTCTTCTATAAATGGCATAAATTTATTGACAATATCTTCCAACAGTATAAGAACACCCTG
CCACCGTACCCCAACGAAGAGGTGAATTGGTCAGAAATTAAAATTAATTCAGTTGAGGTT
GAAGGAGAAGTGACCAAGACGCCAAATCTCTTGACCACGTTTTGGGAGACTGACACATTC
AAGATTGGGAAACATTATTCATACACTGCACAAAGCACAGCTGAGATTGTAGTAAGACAT
TTGGACCACGAACCATTCACCTACAAATTCGAAGTAGTGAACAACGCTGGGGACAGCAAA
GAAGCCTTTGTCAGGGTGTATTTGGCCCCCAAATACAATGAATTTGGCAAGCCCTTCAAG
CCCAACCAACTCCGTCAACTGGTCATTGAAATGGACAAGTTCCACATGAAACTGAAGCCG
GGTAAGAACACAGTGACCAGGTTGTCGTCGGAGTCATCGGTTGCGGTTCCCAAAAAACAG
ATATTCGGCCCCGTGGACACCTTGGACAACAAGGACCAATGCAAGTGTGGTTGGCCAGAC
TACTTGTTGTTGCCCCGCGGCAAACCAGAAGGAATGCCATTCACCCTCATCGTTTACATG
TCAAACTGGGCTGAAGACAAGATTCATGATGACAGGAGTTGCCTGTGCAAAGGGGCACCA
TCCTACTGTCGATTTTTGTATGAAAAGGTGTCTGATAAGAGGCCCATTGGCTATCCATTT
GACCGCAAGGTTGAGAGCACCACGTTTGATGAAATTGAGGCACAAATTCAAAATATTTAC
CACCAAGACATCACCATTAAATTCAAGGGTAACACCCTCTTACATAGATCCCCTTAAAAA
TAATAAAATGACATTTTCAATTTGTTTTTCATGAAATGACACTATAAATTTGAAGTTTTC
AATTGGCTGGCAAATAAATTGCTATTTCTGATACAAAAAAA
