# Supplementary material for: Diversity, evolution, and function of myriapod hemocyanins
Source: BMC Evol Biol. 2018 Jul 5;18:107. doi: 10.1186/s12862-018-1221-2 (PMC6034248; doi:10.1186/s12862-018-1221-2)
Supplement: Supplementary file 4 — Data S1. Nucleotide sequences of the Hc and PPO cDNAs and gene identified in this study. (ZIP 81 kb) [file 12862_2018_1221_MOESM4_ESM.zip › Sequences/Cambala annulata/CanHcC.txt]

>CanHcC
TTTTTTTAGAAACATGACAGAAAATTGTTTTTATTCATGCATTCAGTACAGTTCAGAATG
AAGAGAAAGTAGAAGAGCTTCGAATCAGAAGAAGAAATTAAAGATGGTAGAAGTCCTGAG
GCGCAAGAGTCTCTCCAGTGAATTTGACAATGACCGTGGTATGGACCATATTATCGGTCT
CGAAATCATCCCAACCGTATGCCTTGATCTTACGATCGAAGGGGAACCCCATGGCCCTCT
TATCTGGGAACTTGGCATCGATGCCACCACAATAGCTAAAGGCATCTTTGCAAAAGCAAG
AGCCCTGTGACTTCACCTTGTCTTCTTCATAATCGGTGATGGTGACGAACAGCTGGAATT
CCATGCCGCTATGGGTGCCCTTAGGAATCATCATGTAGTCAGGCCAGCCGCACTTGCAGT
GGTCGTTGAGCCTCAGCGCCATTGATGGGGCGTAGAGGTTCTCGGATGACAATGTCACCG
TAGAGTTCTTCGAGTTCCTCGTGATTGTATTCTTACCCGGAGCCAATTTGGTGACAAATT
TGTCCATCTCGAGCATCAGCAAACGCTGTTCGTTGACGGTGAATTTGCGGTCCAGTTCAC
TGTAGACAGGGGCCATGAAGATGCGGACTGTACCGTACTTCGGGGACGAAGCCCTGTTCA
CCGCCTCGATGATGAAGTCGAAGTTTTCGTGTTGCAAATGGTGTAATTTCACATAAGCAG
GTGATTCTCTGGTGAAAACGAAACCCTGATTGATTTTCACTAGTGTGTTTTGCCAGTAGG
TGCGGATTTTATTGCTTCTGCTGCCATGGCCACGAACTGACACACTACGAACTTCGACAT
TGGTCCATTCGAGCTCATCTTTGGTGTAAGGAGTTAGCATCTTCTTATGTTTGACAAACA
AAGAATTGATGAATTTGTGCCAACGGTAAAACAACGGATCTCTCGCAGACGTGGCCACGT
CATACATGACACCATTTTCTTGTCCATAGGACCCTTTCGGATCGGTGATTTTGCCAGCAA
TCACATGAGCATAGCAATGGAGGTTGCCATACAGTTTCATGTTGACGCTGTCAAAATTTG
CTTCTACGGCATTGCCCACCTCATCGATGCCAGAACTGCAATTCAGGGGAACAATGGTTC
CATTGCTAGCAAGTAGACGGTCCCTTTGGATGGCATTGGCCAGGGACAGAGTCCAGGTCA
TCAATTTGCTCTTGGGAAGTTCAGGCAGGTCACGCAGGACGTAGTTTTTGGGTCTGTAGG
CATACTGGTATTGGGTTTTGGCCATCGTCAGGTGAGGGTTGTAGGCATCCTCAATTTTCT
CATCCCAATCCTCGAACGGTTTGATCCGAGGCAGGTAATTGGACAGCCGCTCGGCGTCGT
AGCGGGCAATCATCTGCTGGTGCATCCAATAAAAAAGTTCACCTTTACGGTCCTTGTAGT
CACCAAATTTGTTCAGCCAAATGGCTGGGTTGATCGTGTGCCACTGGTAATGGTGGGAGT
TCATGCCGACATCCTCGGTGAAATACTCTAGGGCATGGTTTGGGTCCAGGTAGTTGTAAG
GGTCCTCTTCGGTGCCGTCCACAATGGGAGTCTTGCCAAGGTACTTAGACTTGCGGGTCA
CTTCGGTTAACTTATGAATGACGTGATCCTTGAAGAATTTGTCAGGGAAGACTTTGTACG
CCGGAGGCAAGTGGACCCCTTGGGTGTCCTGGCGATGCAAAACGGCCACAGAAAACGCAT
AGTAGAACAGCTCTTCGTTCACCCTCAGGTGGATCACTTCGCTCCTCTTGACGAAATCGT
CAAAAGTTGGCGCCTTCAACAATAATTTTATCACTTTAATGGTTTCATTCCAATTTCTGG
AATCGAATAATGAGAAAATCTCATTTTTTGGTAAATGCCCAAGTCCACGTAGCTGATACT
CTTCAAGAACACCTTCAGTTTCTCTAAAGTCTGGTGTAATGGGTTTGTTAATGGATGAAA
TTATGTGGATTATTTGCCGTTGCTTCAATATGATGTCATTTGGCAAATCACAATAATGCT
TTGTCCTAATTAGGCCCCAAGTTGACACAACGGTCAAGCTGACCACAAAGGAGAAAAGAA
GCAACCGCATTTTGGCAAATATCAGGAGGACCCACCAAAGAGTGTCAAAAAAAA
