# Supplementary material for: Diversity, evolution, and function of myriapod hemocyanins
Source: BMC Evol Biol. 2018 Jul 5;18:107. doi: 10.1186/s12862-018-1221-2 (PMC6034248; doi:10.1186/s12862-018-1221-2)
Supplement: Supplementary file 4 — Data S1. Nucleotide sequences of the Hc and PPO cDNAs and gene identified in this study. (ZIP 81 kb) [file 12862_2018_1221_MOESM4_ESM.zip › Sequences/Cambala annulata/CanHcD.txt]

>CanHcD 

AATTTTCTCAGGGTAGCACGTCTACCATCTTGGGGGTGTCATAATTAAGAAAATTAATTT
CCAGGGACCCACAAAATGATTAGGACATCTGTTCTGGTCCTAGCACTATTGGCCATTGGA
GGAGGATGGGCCGCAAAGCTGAAATGTAGAGATGCCGTGCCAGATTTCCATTTAAAGCAA
CGACAACTCAATGCTTTTGTGGACACCATAAACAAGCCGATTGTCACCGACTTTAAGTCA
ACCAAAGGAAATATTGACGTGTACGACTTAAAGTACTTGGGACATCTGCCTAAAAACCAA
CCCTTTTCATTGTTCGATGCGCGTTACTACAAAGAAGCTCGGCAGATCCTCAAACTGCTT
TCAGATGCCAAGGACTTCGACCACTTCCTGCACACAGCAGAGATCCTCCATGGTATGGTC
AACGAGGACATGCTCTACTATTGCCTCTCGGTAGTAGTTCTACACAGGAATGATACCCAG
GGCCTGCAGGTGCCAGCGGTCCACCGGGTCTACCCTGACAAGTTCCTCAAAATCGACGTC
ATCCAAAAAATGAAGGAGTTGGTCCAAGACGGGGACCATCTGAGTGAGATGCCCATTATC
GACACCACCGAAGAGTCCATCAACTACAAGAATAAGCACTATGACCTGAACTACTTCCTG
GAGGACATTGGAATGAACAGCCACCACCACCAATGGCATGTTCTGTATCCAGCCATCGTG
GAGCTCGACACCCTGGAACGGAAGGGCGAGATGTTCTACTGGATGCACAAGCAGATGCTC
GCCAGGTATGACGCCGAGCGGTTTTCCAACGGCAAGGCGCCGGTCAAGCCCTTCATCAAC
TGGGAAGACCCTATCAAGGATGGTTATGCCCCACACCTGCGTATTGACAAAATGGGTTAC
CGCTATGCCTACCGTCCACCCAACATGCTTCTTAAAGACCTAAAGGACCTGGACAAGGAA
GATATGTTGACCTGGGGCGAACGACTCCTGAAAGCAGCTGACCTTGGAATTGCCCGGGCT
AGCAATGGCACCATAATTGACCTCTGCGATGAGCACGGGATCGAGATCATGGGCGACATG
GTTGAATCCAGCCTGACGTCCATCAACCGGGAATACTACGGCAACCTCCACTCCTACGCC
CATGTCATGGCCGGAAAGATTACGGACCCTAAAGACGTGCACAGCGGTCATTACGGGGTC
ATGTATGATGTCCCAACATCTGCCAGGGACCCACTGTTCTACGCCTGGCATAAGTACATT
AACCGCATCTTTGAGGCGCATAAAAACCGCTTGACACCCTACACTAGGGAAGAGCTTGAT
TTTGCAAATGTCCAAGTCAAGAGTGTAAAGGTCATGGCAAACAAGGAGAACGTCATCAGG
ACCTATTGGCAGGAGAGTATCCTAAAAGTGCCCAAGGGATTCGAATTCACCGGACAAACC
ACAATTGGGGTCAAAGTGCGACACCTCCAGCACGAGCCATTCAACTATGTCATCGAGGTC
GAAAATGGTGGACCACCCAAGATGGCCGTCGTCCGTATCTATGGACTTCCAAACTACTGG
GGGCCACACAAAACTTTCAACAATATGAGGAAGTACCAGATTGAATTGGACATCTTCACC
ACAAAGCTTGAATCGGGCATGAACAAGATCGTTAGAGCAGCCAATGAGTCTAACCTCATC
ACGCCCTGGAACCACGTTTTCAAGGACTACACGAAATCTGGCCCCATGGACCACTGCAGT
TGTGGCTGGCCCGAGTACATGCAGATTCCCAAAGGCACATATGCTGGGATGCCATTCTAT
GTTACAGCCGTGGTGAACGACTGGGACCAAGAAAAGGTGGAACAGGAGGACAACTGCCAC
TGCAAAGACCCGGTGACCTATTGTGGGGATGTGGACCGCCACTTTCCATACAAGAAGGCC
CTGGGCTTCCCCTTTGACCGCAAGGCCCCTGTGTACACCTTCGACGAATGGGCAACACCA
AACATGCGCTACGCCAAGACCAAGATCACGTTCACTGGGAAAACACTTACGCACTAAAAT
CAGCCCCAATGAGGGATGTTTTTGTGATGTCAGATTGTGATTTAGGGATATGTGTCTAAT
TGGACCTTGAAGACCACCTGATTGAAAAGAATTTCATTTTATTTTGAAATCATTGGTGTA
CTAGTCTCAAAACCAGTTTTTTTGGTCAGGCGGTTTAGAAATAAAACAGGAAGTTGGCGA
CATCACTAAGCATCCTTCTTTGAAGTGTCTCCGCCATTTTTCACTCATTTGTTATGGACA
GGAAATAAAAACTGAATAAAACATGATTTTTAAGTACAAAAAAA
