# Supplementary material for: Diversity, evolution, and function of myriapod hemocyanins
Source: BMC Evol Biol. 2018 Jul 5;18:107. doi: 10.1186/s12862-018-1221-2 (PMC6034248; doi:10.1186/s12862-018-1221-2)
Supplement: Supplementary file 4 — Data S1. Nucleotide sequences of the Hc and PPO cDNAs and gene identified in this study. (ZIP 81 kb) [file 12862_2018_1221_MOESM4_ESM.zip › Sequences/Chamberlinius hualienensis/ChuHcBI.txt]

>ChuHcBI
AGTGGGCCAGATAAATTATAATTATCTTTATTGGTGATTGCACACCAATCTTCAGTCATG
AAGGTGTTGATTTGTGTAGCTCTGCTGGTAGCTGTTACCTTAGCAGAAAAATGCCCGGTG
ACAATCGATCTGCAAGCCAAACAAGATGCTATTAATAGATTACTCAAGAGCGTTAACAAA
CCATTTAATCCAAAAGTATCGGTACCTCCAATGCCAGATGATGTTTCGAATATCAAACTT
GGTGTGTTACCAAAAAGAGAGGTTTTCTCCATTTTTGATGAAAGAACGTGGCCAGAAGGC
ATCGAAGTCGTCAAAAGAACTACTAACTCCAAACGACTTTTGTATGAATTTAATTTAAAC
AAAGCTGAAATTCTTTACCCAAGAATTAATGAAGACTTGTTTTTCTATTGCTTGTCTGTG
GCTATTGTCCACCGTCTCGATACTCAGGGTTTAAAAGTTCCAAGAATCCAAGATGTGTAC
CCAGACAAATTTTTCGAACATCAACTTTTGGTTAAAATCAAGGACGAAATCATGACTGGT
CATAAAAATCCAGAACTTAATGACACTCACGACTTCCATAACCATTATGACCTTTACCGA
CGAATTGACTACTTCACAGAAGATTTTGGAATGAACGCTCATCACTATCACTGGCACGTA
GTTCACCCGATGTTTAAACCAGATGTTTTACCTGGTGGTGATAAGAAAAGAAGTGGAGAG
TTATTTTATTGGATGCATCGTCAAATGGTTGCTAGATTTGACAGTGAATTGATGTCCAAC
AATATTCCAAGAATTAGATCATTCGAAAACTGGAATGAGCCCATTCCAATTGGTTACGCT
CCTCATTTAACCATCCACAGAACCGGATACAAATATGGCTTCCGTCCAGATAACATGGTT
TTACGAAATCTGCCTGAATTAACTAAATACGAAATGAAACAATGGGAAACAAGAATCCTT
CGAAGTATTCACAAATCCAAAATTAATCAACCATTAGGCAATTCTATCGGACTTAATGAC
ACCGATACCTTAGCTCATCTGATTATGTCCAGCACCGACAGTGCCAATCGCCAGTATTAT
GGCAACTTGCATTCCTACGCTCACGTTATCGCAGCCAGAATTACCGATCCACGAAATAAA
TTCAGAGAAGATGGTGGTGTTATGAGTGATGCTGCTGTTTCAGCTCGTGATCCAATCTTT
TACCAATGGCACAAATACGTGGATTCAATCTTCCAAGCTTATCAAAAAACTCTTAAACCA
TACAGACCGTCTGAACTCGAATGGACCGATGTTACAGTCAACGAAGTTTACATCGACGCA
ACAAAAGAACATCCACGCAACGAAATTCGCACTTTCTGGGGCATGAATGACTTTAGACTT
ACCAAAGGTTTTGACTACACAATAGATAGCGAAGCAGTCATCCACTTAAGACATCTTGAT
CATGAACCCTTTACTTATGTTTTTGATGTTAATAATAACCGAAACAAAGAACGAGAGGCA
GTTTTCCGAGTGTATATGGTTCCTAAATATGATGAGCACAGAACCAAGTTTTCAATTAAC
AAGCAAAGACCACTTATGATTGAATTGGACAAATTCGTTCGAAAATTGCATCCCGGACAC
AATGAAATTCGTCGACACGCCAACGATTCCAGTGTGACCATGCCTCGAGAGCTCATTTTC
GACAGAATGGCAGACACCACAGTCGAACACGATCAATGTCAATGCGGATGGCCCGAATAT
ATGTTGGTTCCCAAAGGCAAATATGAAGGAATGACCTTCCAATTGTACGTTACGGTTACC
AACTATGAAGAAGACTTCATTGAAACCGAAGACACCTCTTGCTACTGCAGAAATTCTTTG
AGCTATTGTGGAACAATATATCAGGAGTACCCAGACAGACGACCAATGGGTTATCCCTTC
GACAGACCCATCAAAGCACGCTGCTGGGAAGATTTTAAAACCGATAACATGTACAGAACC
GATGTCACCATCAGATTTACAGGCTACACACATTAAATGATGCTCTCATTTTTTTTTTGC
