# Supplementary material for: Diversity, evolution, and function of myriapod hemocyanins
Source: BMC Evol Biol. 2018 Jul 5;18:107. doi: 10.1186/s12862-018-1221-2 (PMC6034248; doi:10.1186/s12862-018-1221-2)
Supplement: Supplementary file 4 — Data S1. Nucleotide sequences of the Hc and PPO cDNAs and gene identified in this study. (ZIP 81 kb) [file 12862_2018_1221_MOESM4_ESM.zip › Sequences/Cleidogona/CleHcA1.txt]

>CleHcA1
CCGAGAGTGGTGGAAAACTTATCATTTTTGGAGAGCTTCTCGTCTAAATCATGAGATTTC
TCATCTGCGCTGTGGCCCTACTGGCCGCGGTGTGCTACGCAGCCAAGTGCCCGGCTCCAA
CGAACCTTGATGCCAAGCAAGGTCAGATTGACAAAGTCTTGACCTACTTCAACAAGCCAT
TGAATCCATCTCCACCAGTGAGTGATTATGACAAGACCAAGCTGAAGGGAATCGGTGTTC
TGCCCCGCCATGACATCTTCTCCATCTTCGACGAGCGAGTCTGGCCGGAAGCCACCAAGG
TTTTGGAAAAGCTGTTGGCCGCCCCCACGTTCGAGGACTTCGTCAAGATCACCGAGGCGT
TGTACTCTCGCGTGAATGAGGACCTCCTCCTGTACGTCCTGTCGGTGGCCCTTGTCCACC
GCCCCGACACCCAGGGAGTCCACATTCCCCGTATCCACGACATCTACCCAGACAAGTTCC
TCACCAACGACGTCGTCCACAAGCTCAAGGACAAGATCGTCCACGGCAAGAAGAACCCCA
CCGTGAACGACACCCACGATCACATCAACAACTTCGATCTGTTCCACCGTGTGGCCTACT
TCACCGAGGATCTGGGCATGAACTCCCACCACTACCACTGGCACGTCCTTCACCCCGGCA
TATGGAACGAGAAGTTCGGACACAAGGACCGCAACGGAGAGCTCTTTTACTACATGCACA
GGCAGATGGTCGCCAGATTCGACGCTGAGCTGATGTCCAACCACTTGGCCAGAATCAAGC
CCTTCGAGGACTGGAGCCAGCCCATCAAGATAGGTTATGCTCCTCATTTGACCATCCAAC
GCACCGGATACAACTACATGTTCCGTCCGGCCGGTCTGAAAATGCGCGACCTGCCCGAGC
TGACCAAGCACCAGATGCGCCAATGGAAGCACAGGATCACCACCGCCATCCACACCGGAT
ACGTTTTGCACGAGAACGGCACCAGGCTGAGCCTGAGAGACGAACACGGCATCGACACCC
TGGCCAACCTGCTCGTGTCCACCGTCGAGAGCGTCAACCACGAATTCTACGGAAACCTGC
ACTCCTACGCGCACGTCATCGCCGCCAGAATTGCTGACCCCGATGGCAAATTCAAGGAAG
ACAGTGGTGTCATGGCCGATGCCACCACCGCCGCCCGTGACCCGCTCTTCTACAGCTGGC
ACAAGTTCATTGACAACATCTTCGCCGAGTACCAGGAATCCATGCCCGCCTACACCAAAT
ACGACCTGAGATGGCAGGACGTCATCATCAAGGACATCGGTATCGATTGCCACGAGTACA
AGAACGAGGACAACATCATCCACACCTTCTGGACCAGGAACACCCTGAAACTTAACAAGG
GATTCGACTTCACCAGGGACAGCGAGGCCATCGTCAACGTCAAGCACATCGACCACGAGG
ACTTCGCCTACGTTTTCCACGTAGACAACAACGGCAAGACCGACAAGCACGCCGTCTTCC
GAGTGTTCATCGCACCAGAGGTCGACGAGCGAGGTCACCATTTGGAGGTCGAGGAGCAGC
GACGACTCATGATCGAGTTGGACAAATTCGTCTACACCCTTAAACCTGGCCACAACGAGA
TCCGTCACAACTCCAACGAGTCCAGCGTGACCATGCCAGTCCGAGAGATCTACGGTAACG
TTGAGGAGCTCCACGACGATGACCACTGCCACTGCGGATGGCCAGAGTACATGCTGATCC
CCAAGGGAACCCACCAGGGAATGCAGTTCAAGCTCTTCGTCTTCGCCTCCGACTGGGACG
AGGATAAGGCCTCCACCGATACCTCCTGCCACTGCAAGGACTCGCTGAGCTACTGCGGCT
CCATCTACGAGGAATATCCCGACAAGCGACCAATGGGCTACCCGTTCGACCGTCACGTTG
AGGTCAACGACTGGAGCCACATCCGCACCCAGAACATGGCCTACACCGACCTCACCATCA
AGTTCACCGGTGAAGACCGAGTTTACGAGCACAACCACCAGCACTAGGCGGCGACCAGCG
CGTTCGCATCTCGCAGTCACTCCGCACGGTGGCGCTGCGGTTCCACTCGACCGGTGCGTT
GACGTAGAGGAAGTGTCGCCATTTTTTTTTTCCGACCAGGCGGACAATGTTTATGAACAG
TCTTCGGGAAATGTTTGTTGAAAAAAAAATACACGTTTGGAAGTATTTGTTACGAAAAAA
TGAGAACTCCTATGTAATATTTTCTTGAAGATGGATCATAAATGTTGTAATAAATCTCCC
TGGGATGTTACGATCAACGTAATGCGGTAGCGGTTGAAATAAAATAAATTTTTGTAAACA
AAAAA
