# Supplementary material for: Diversity, evolution, and function of myriapod hemocyanins
Source: BMC Evol Biol. 2018 Jul 5;18:107. doi: 10.1186/s12862-018-1221-2 (PMC6034248; doi:10.1186/s12862-018-1221-2)
Supplement: Supplementary file 4 — Data S1. Nucleotide sequences of the Hc and PPO cDNAs and gene identified in this study. (ZIP 81 kb) [file 12862_2018_1221_MOESM4_ESM.zip › Sequences/Cleidogona/CleHcA2.txt]

>CleHcA2
TTTCTATCGGTCGCAGAGTGTGGTGTAAAACTTACAATTTCTGACGCGCTTATTTTGTCT
TTATATGATGAGATTTGTCGTCTGCGCTGTGGTCCTACTGGCCGCGCTGTGCAGTGCAGC
CAAGTGCCCGGTTCCCACGAACCTCAAAGATAAGCAAAGCAAAATCGACAAAATCCTGAC
CTACTTCAACAAGCCATTCAATCCATCTCCACCGACGAGCGATTTCGACAAGACCAAGCT
GAAGGGAATCGGCGTTCTGCAACACGGTGATATATTCTCCACCTTCGACGAGCAAGTCTG
GCCGGAAGCCATCAAGGTTTTGAAACTATTGATGGATGCCCCAACATTCGATGACTTTAT
CAAGACCACTGAGGCATTGTACTCTCACGTGAATGAGGATCTCCTCTTGTACGTCCTGTC
GGTTGCCCTGGTAAACCGTCCCGATGCCCAGGGAGTGCATATCCCACGCGTCCACGACAT
CTACCCAGACAAGTTCATCACCAAAGATGTTATCCATGAGCTGCAAAAGCTGATCGATCA
AGGAAACAAGAACCCCATCGTGAATGACACCTATGATGACATCGAAAACTCCGATCTGAA
CAGCCGTGTGGTCTACTTCACTGAGGATCATGGCATGAACTCCTACTACTATCGTTGGCA
CGTTCTTTACCCCAGGATATGGAATGAGAAGTTTGGACACAAGGACCGTAAAGGAGAGCA
CTTCTACTACATGAACAGACAAATGGTCGCCAGATACGACGCTGAGCTTCTGTCCAACCA
CAAGGCCAGAATCCTGCCCTTCGAGGACTGGAACCAGCCGATCAAGATTGGTTATGCTTC
TCATTTGGCCATCGAACGCACCGGATACCACTACGCCTCCCGACAGGACGGCCTGAAATT
GCGAGACCTGCCCGAGTTAACCAAACGCCAGATGCGCCAGTGGAAAAGAGAAATTACCAC
CACCATCAACACTGAAAACGTTTTTTACAAAAACGGCACTGAGCTACCCCTTGGAGACGA
ACATGGCATCGACACCCTGGCCAACCTAGTCGCGCCCACTGTGGTGAGCATCAACCGCCA
ATTCTACGGAAACCTGCTCTCTGCCGCGCACGCAATCACTGCCAGAATTACCGACCCCGA
TGGCAAATACCAGCAAGAGAGTAGTGTCATGGCTGATGCCGCCACCGCCGCCAGAGACCC
TCTGTTCTACAGCTGGCACAAGTTCATTGACAACCTCTTCGCCGAGTACCAGAAATCCTT
GCTTCCTTACACTGAAAAAGAGCTGACATGGGATGACGTCGCCATCAGTAGCATCAGTAT
CGAGAGTAACGAGTACAGGGAGGAGGACATCATCCACACCTTCTGGACCAGAAGGGCCTT
GAAATTTGACAAGGGATTCGACTTCACCATGGACAGTGAGGCCATTGTCAATATTAAGCA
CGTTGACCACGAGGACTTCACCTACGTGTTCTACGTAGACAACTACGGCAACGCCGACAA
GAACGCCATCTTCCGGGTGTTCATCGCACCGGAGGTTGACGAGCAAGGTAAACCTTTAAA
GGTAAAGGAGCAGCGGAAACTCATGATCGAGTTGGACCGATTCGTCTTTACCCTTCATCA
AGGCAACAATCTCATCCGTCGCAATTCCAACGAGTCCAGCGTAACCAAGCCAGTCCAAGA
GATCTACGGTAACATGGGGGAGCTCGACGATGATCACTGCCACTGTGGTTGGCCCGAGTA
CATGCTGTTGCCCAGGGGAACTCGCCGAGGAATGCAGTTCAATCTTTTCGTCTTCGCATC
CGACTGGGATGAGGATAAGGCCACCACGGACACCTCCTGCCACTGCAAAGACGTGCTGAG
ATACTGTGGCTCAATCTACGAGAAATATCCAGACAAGCGGCCAATGGGCTATCCATTTGA
CCGTCGCATGGAGGTCAATGACTGGAGAGACTTCAACATTCCAAACATGGCCATAAAGGC
CTTCACCATCAAATTCACTGCTGAAGAGCGGGTGTAGGTTCACAACCACCAGCACTAGGC
AGCCACCAGCCATGTTCACATCTTGCAGTCACTCCGTACGGTGAGGGACCTTTTATAGGC
ATGAAAGTACCAGACACTCAAAGCACTATATAAACTTGTATACTCAATTAAAGGCAATGC
CACACATTCTTTAAAAGCACAACACATCATTAATAATGTGGTAACGGCAATAAACTAAAT
GTATATAACAAAAAAA
