# Supplementary material for: Diversity, evolution, and function of myriapod hemocyanins
Source: BMC Evol Biol. 2018 Jul 5;18:107. doi: 10.1186/s12862-018-1221-2 (PMC6034248; doi:10.1186/s12862-018-1221-2)
Supplement: Supplementary file 4 — Data S1. Nucleotide sequences of the Hc and PPO cDNAs and gene identified in this study. (ZIP 81 kb) [file 12862_2018_1221_MOESM4_ESM.zip › Sequences/Cleidogona/CleHcB.txt]

>CleHcB
TCCGGCGAGGCATTTGGGCACATCGCATACATTCCAAAAAATAATCGGCAACCATGAAAT
TGACCATCGCCATCTTGGCCTTGTGCTTGGCACAGGCCTTGTGCGACCCTCTGTGCCCAG
CGCCAACTGGTGATCTGAAGGCCAAACAGGCGAAGATCACCGATATCCTGGAACACATCA
ACAGGCCATTTGAGCCCGATACGCACAAGGTAAACATCAATGACGAGCGACTGAAGGGAT
TGGGCGTGCTGCCAGATCACGAGGTGTTCTCCCTGTTCGATGCTCGACAGGTCCCCGAAG
CCACCAGAGCGCTCAAGCTCTTGATGGGCGCGAAGACCTTCGACGAGTTCATCGACATCA
GTGAGACCGTCCGTCACGTGCTCAACGACGACATGTTCCTGTTCATCTTCACCTCGGCCA
TCATCCACCGCAAGGACACCCAGGGTCTGAACGCTCCCCGCGTGCAGGACATCTACCCTG
ACAAATTCCTTACCCAGGATGTCATTACCAAGATCAAGGAGACCATCAACAGGGGCGAGA
AAGTGGCGGTTGTGAATGCCACCCACGACTACTGGGATACCCGCGACATCAACAACCGAT
TGTCCTACTTCACCGAGGATCTCGGTCTGAACGCCAACCACTACCAGTGGCACGCGGTCA
ACCCCGCCATCTGGAAGGGAGCCTACATGGGCGGAGTGAAGGAGCGACGCGGAGAGGCCT
TCTACTGGATGCACAGACAGATGCTGGCCAGGTACGACGCCGAGCGTCTCTCCAACAACC
TTCCCCGAACGAAGCCCTTCGAGAACTGGGATTCTCCAATCCGACAAGGATACGCGCCAC
ATCTGACCATCGACCGAACTGGTTACGTCTACATGTTCCGTCCCGATGACGTTGTTCTTC
CCAACCTGCCCGAGCTCACCAAGAACCAGATGCGATTGTGGAAGGCCCGAATCCTGAACT
GCATCCACCGCGGATCAGTCTATCACCGCAACGGCACCAAGCTGGACATCGTTCACACCG
AACATGGTATCGATACCATCGCCAGCCTGGTTGAGGCCAGCTTCGATTCTGTCAACTTCA
ACTTCTACGGAAACCTCCACAACTACGCTCACGTTTTGGCCTCCAGGATCGTCGACCCCG
ACGGCAAATACGAGCAAGACAACGGTGCCATGTACGACATTGCCACTTCCGCCCGTGACC
CGCTCTTCTACAAGTGGCACAAGTTCATCGACAACATCTTCCAGGAATACAAAGATACCC
TGAAGACTTACTCAACGGAGGAGGTGACTTGGTCCGACGTTGAGATTGAATCCGTCAGCG
TGAAGGGAGACAAGAGCGACACCCCAAACAAACTGACCACCTTCTGGGATACGGACATTG
TCCACATTGGCAAACACCTGTCTTTCACTGGAGAGAGCACCGCTGACGTGCGAGTGAAGC
ATTTGCAACACGAGGGATTCAACTACAAGTTCGACATCACCAACAAGGGCGGCGAAGCAA
AGGAAGCCATGGTTCGCGTCTTCCTTGCACCCAAGTACAACGAACAGCGAAAACCCTTCA
AGCCAAACGAGCAGCGACAGCTGGTCATTGAACTCGACAAATTCGTCACCAAACTGAAGC
CCGGCAAGAACCCCATCACCCGTCACTCCTCCGACTCGTCCGTCACCATCGCCGACAAGC
AGATCTTCGCCCCCGTCGATACCCTCGACAGCAAGGATCAGTGCAAGTGCGGATGGCCCA
ACTACCTGCTGCTGCCCCGCGGCAAACCCGAAGGAATGGTCTTCCAGCTGTTCGTCGCCG
TCACCGACTGGGCTCACGAGAAGGTTTCCGATGACATCAGCTGCATGTGCAAGGGTTCCT
CCTCCTACTGCCGCTTCCTGTACGGAAAGATCCCCGACAGCCGACCCCTCGGATACCCCT
TCGACCGAAAGATCACCAGCACCAGCTGGGACGAGATCAAGATCCAGAACCTCTACTCCA
CCGAGGTGGTCATCAAGTTCACCGGCGACAACCTGACACCTCCCCAGGCCTGAACGTAGC
CTCGCTTCTTGACATCGGACGAAGCTCCATCACTGGGGCCTCCTCTGTCCGGACATGAAA
TTTTGCTGCTTCCTAAGCTCGGAAGAAATGCTGCTATGTTGTCGATTCATATTTTTTTAG
CGGTTGGCGAAGGATTGATCGATGTTTAAATAAAAAAAGTTCATAAAAAAAAA
