# Supplementary material for: Diversity, evolution, and function of myriapod hemocyanins
Source: BMC Evol Biol. 2018 Jul 5;18:107. doi: 10.1186/s12862-018-1221-2 (PMC6034248; doi:10.1186/s12862-018-1221-2)
Supplement: Supplementary file 4 — Data S1. Nucleotide sequences of the Hc and PPO cDNAs and gene identified in this study. (ZIP 81 kb) [file 12862_2018_1221_MOESM4_ESM.zip › Sequences/Cleidogona/CleHcC.txt]

>CleHcC
CAATTTTTGCAGCCACACGGTCCTGTAACTTTCGACCGAAACACGTCGAACGTAATCATG
AGGTTGCTAGTGTGTACTTTGGTGGCCGCACTGGTTGTAGTGGCGACCGGGGCGGACAGA
AGGGACTTCCCGAAGAAGACCGACTTCTGCGGGGAGCCCAAGGATGCCGCCCTCAAGCAG
AGGATAATTATCAACCTCATCTCCACCATCAACAAGCCCGTCAGCCCCGTCTACAGGGAT
TCCCATGGAATCATCGACGACTACAAGTTGATGGAGCTCGGCGTTCTGCCCAGAGACCAG
ATTTTCTCTCTCTTCGATGAGCGAAACTGGAATGAGACGATCACCGTTCTCGATCTCATG
TTTGGCGCCAAGACATTCTCCGACTTCATCAAGGTGTCAGAGGTCATCCGATTCCACGTC
AACGAGGAGCTGTTCTTCTACGCCTTCACCGTGGCAGTGCTTCACCGCAAGGACACCAAA
GGCCTGCAGGTGCCCCGCGTGCACAAGGTCTTCCCCGACAAATTCCTCAAGGAGGCCGTC
ATCCAGAAACTGCGAGAGACCAGCAAGAAGGCTAAGTACATGGGACGGAGCCCAGTTGTC
CTTGGATCCGTGGACCTGTTCAACCATCAGGACATCAACACCGAGCTGAACTACTACACC
GAGGACGTCGGACTGAACGCCCACCACTACCACTGGCACACGATGAACTCACCGCTGTGG
AAGGACTCCTTCGGTGGTCACAAGGACCGCAAGGGAGAATTTTTCTACTACATGCATCAG
CAAATGTTGGCTCGTTACGACGTCGAGCGTTTGTCTCATCACCTTCCACGAGTGAAGCCC
TTCCAGAACTGGAACAGCAAGATCAAGGAAGGATTCGACCCTCATCTGACCATGGTGAAG
ACCCAGTACCACTACGCCTACCGCCCACCGGGCTACACTCTCAAGGGCCTTCGCGATCTG
CCCAAGTCCAAGCTGAGCGTCTGGGAAGAGCGCCTCTACTATGCCATCCACCGTGGATTC
GTGCTGGACAAACATAATCACAAAATCTATTTGAACGGAACCGATGGAATCGACATCTTG
GCTAACGCCATCGAAGCCAACTTGGACAGTGTCAACTGCCACCTGTACGGAAACATTCAC
TGCTACGCCCACGTCATTGCCGCCAAGATCACTGACCCCCTTGAAGCTTTTGGAGAGACC
GCTGGTGCTATGTACGACGTGGCCACTTCCGCTCGAGACCCCCTGTTCTATCGCTGGCAC
AAGTACATCGGCAACTTCTTCCTTGAGCACAAGAACATGCTCACTCCTTACAACAAGACC
GATCTCAACTGGGATGACGTCACCGTTAAAGGAATCTCCGTTCACGGACGGGGCAGCGCG
CACAACGTGATCCACACATACAACCAGCATACTCTCATGAGGATTCCAAAGGGATTCGAA
TTCACTCAGGACTTCTCCGCAATCGTGAAGCTGCAGCACTTGCAGCACGAGTCTTTCGAA
TACGTCATCGATGTGGTGAGCAAGGCAGCCACCCCCAAGCTGGGTCTGGTCCGCATCTTC
TTGGCTCCCGTCGAGAACGAGATGGGAAAACGGTTCACCATCAACGAGCAGCGACAGCTC
ATGATCAAGTTGGACACCTTCTCCACACAGTTGCACCCAGGCAAGAACATCATCCGACGC
AGCTCCGAGAACTCTTCCGTGGCTATGACGTCACACAGCCTGTTCGACGACTTCGAGGAC
CTGAAGGACGAAGACCACTGCCGATGCGGATGGCCAGACTACCTGCTGTTGCCACGCGGT
GACTTCGACGGAATGAAATTCGAACTCTTCGTGACCATCACCAACTTCAAGAGGTTGGAA
AGCACTACCGGAAACTGCATGTGCCTGGACGGTCTGGCGTACTGCGGCGGTGTGGACGTG
CCCTATCCGGACAAGAAGCCCCTCGGATTCCCCTACGACCGCAAGATCAAGAATCTGACC
TGGGACGAGTTCGAGACCGACAACATGGCGCACACTCCCATCACCATCCAGTTCACCGGC
GAATTCCTGCCACCCCGTGACTTCTTTCACCACTGAGGCGCTCCAATCGCATTCGTTTCT
AAATGATGTAATTTCAAATTGGAACATGTGAGCCCGCGGCAAGGGTCGTAGGCGATGAGT
GTAGCGCTGAATGTATTCACGAGGAATAAAACAGTTGTGTTACATTTTCAAAAAAAA
