# Supplementary material for: Diversity, evolution, and function of myriapod hemocyanins
Source: BMC Evol Biol. 2018 Jul 5;18:107. doi: 10.1186/s12862-018-1221-2 (PMC6034248; doi:10.1186/s12862-018-1221-2)
Supplement: Supplementary file 4 — Data S1. Nucleotide sequences of the Hc and PPO cDNAs and gene identified in this study. (ZIP 81 kb) [file 12862_2018_1221_MOESM4_ESM.zip › Sequences/Cleidogona/CleHcD.txt]

>CleHcD
GTGTCATTGGTGTTTCCGACCACACACTGCAGCCATCATGAAGTTTTTACTCGCAGCCGT
TGTGTTGGCCCTGTGCCTGGCCTCAGGACTTGCAGATAAGGTGCAATGCATAACAGCGGT
TCCAGACTTCTTTCTGAAGCAGAAGCAGATCAACCATTTGGTCGATTTTCTCAACAAGCC
AATCTTCCCGGAATACACGTCGGCACGTGGCACTCTGACGCCTTACGAGCTCGTCGGACT
TGGAAAATTGGCTCCCGACCAGCCTTTCTCTCTTTTCGATGAGAGGCAATGGAAGGAAAC
CAAGAAAGTCATCAAGTACTTGTTGCGCGCGAAAGATTTCGACGAATTCTTACACGTAGC
CGAGCTGCTTCACGAGCGCGTCAACGACGACCTTCTGCTGTACGGTCTGTCCGTCGTGCT
CCTGCACCGCAACGACACCCAGGGCCTGCACGTACCGCCCATTCACAAGATCTACCCCGA
CAAGTTCCTCAAGGTGCCCGTCATCCAGAAGATGAAGTCCCTGGCCAAGAAATACAAGTA
CTTAGATGAGACTCCCATCGTCGATGGAACCGATGAGCCCGGCAGCATCGATGACCCCAA
CCACGACCTCCACTACTTCACCGAGGACGTCGGACTGAACGCCCACCACTACCACTGGCA
CGTGCTCTACCCGGCGCTGTGGAAGGGAGACGATCTGGACAGGAAGGGAGAACACTTCTA
CTGGCAGCACAAGCAGCTTCTGGCCAGGTATGAAGTCGAGAGATTGGCCAACGGACTGTC
CCGAATTAGGCCCTTCGAGAACTGGAACCTGCCGATTGAGGATGGCTATGCGCCGCATCT
GGTCATCGATAAACTGAACTATCGATTCACCTACCGTCCACCAGGCGTGACCCTCAAGAA
CCTGCCCACCCTCTCCAAGGATTCCATGATTGAGTGGAAGGAAGCCCTGCTCAACGCCGT
GCATCTGGGAAACGTTCTCCTGCCCAACGGCACTAAGATCCCCCTGAACAACGAGCACGG
AATCGAGATCCTCGGAGACTTGGTCGAAGCCAGCCGTCTGAGCAAGAACAAGGAACTCTA
CGGAAACATCCACAATTACGCTCACGTCATGGCCGCCAAGGTCACCGACCCCTACGACCG
ATTCGGCGGTAACTACGGAGTGATGTACGACGTTGCCACCTCGGCCAGAGATCCTCTCTT
CTATTCCTGGCACAAGTTCATCGACAACATCTTCCAGGAACACAAGAATATGCTGACACC
TTACACCAAGGAGGAGGTTGAGTTCCCTGGAGTCAAGATCGACAAGCTGACCATCAAGGC
CGACAACACCACCACTGACAACGTCATCCACACCTTCTGGCAGGAGAGCACCTTCAAAGT
ACCAAAGGGTTTCACCTTTACCCCCACCACCGACATGTATGTCAAGGTCCGTCATCTGCA
GCACGAGGTCTTCAAGTACGAGCTGGACGTGAGCAACACCGGCGCCCTGAGGAACGCCGT
TGTGCGTCTGTTCCTGGCTCCGATCTACGACGAGATGCATCGCCCCTTCTCCAGCAACGA
CCGACGACAGCTGGTCATTGAGCTCGACAAATTCACAACCAAACTGCAACCTGGCAAGAA
CACCATCATCCGCGACTCGTCCGATTCGAACTTGGTCACTCCATGGAGCCACATCTTCAA
GGACAAGTACAAGAGCCAGCCGATGGACCACTGTCATTGCGGTGTTCCCGATTACCTGCT
GCTACCCAAGGGCGACTTTGATGGAACCGAATTCTACTTCTTCGCCATCATCAACGACTG
GGACCACGACAAGGTGAAGCAGGCCGAGAACTGCCACTGCCCCGACTCCGCCAACTACTG
CGGCGACGCCGACCGTCTCTACCCCGACACCCGGGCAGTCGGATTCCCCTTCGATCGCAA
ACTGCGCGAAACCAAATTCGCCGACTACTCCACCGAGAACTTCGTGCGCACTCCGGTCAC
CATCAAATTCACCGGCGAGATTCTGCCACCCAAGGCCTACTACAAGGACAGGCCGCAGCA
CAACTGAACGCCATTGTGGACGCCATTTTGAATGAAAGCAACAAAATGTGACGCATCCGT
TCAGCGTGACGTGACTTGAGTCCGGCAGCAACTTAAATCTCGTGCTGGTCGTAATGGACG
TTTTTCTAATAATAAATATCAAGATGTGGTGTGAAAAAAAAA
