# Supplementary material for: Diversity, evolution, and function of myriapod hemocyanins
Source: BMC Evol Biol. 2018 Jul 5;18:107. doi: 10.1186/s12862-018-1221-2 (PMC6034248; doi:10.1186/s12862-018-1221-2)
Supplement: Supplementary file 4 — Data S1. Nucleotide sequences of the Hc and PPO cDNAs and gene identified in this study. (ZIP 81 kb) [file 12862_2018_1221_MOESM4_ESM.zip › Sequences/Cleidogona/CleiPPO1.txt]

>ClePPO1
ACTACTTCAAATGTCGTTGTGCGTCTTAAAGGTGCTTGGGAGCTGCCTGCGAGAGGAACA
ATCCTGAACTCATCAGTCACATTTGACTGTTTCTAAACCACACAATTTTCACTTCAATCA
TACCATGCGAAATTGAATTCTGGACATTTAGCTAAGCTCGGTAACCAAAATGGCGGCCGC
AACTAATCGACAGCAAGGGCTTCTGGCCCTATTCGATCATATCGGCAAACCAGTCGTGGA
AGATTTATCCCTGAGAGGTGCTGGAGGGGTGTCATTGATACCAAGCGAAACTCAGATGAT
TCAAATCCGAACCAACCTGAACCTTAGAGGTCAAGGTATTGGGGCTGCTCCCAGAGGCAA
GCCTTGTTCCCTGTTTAAGTGGGAGAACATGCAAGAGGCATTTGCTCTTGCCGACCTTTT
TACAAAACTGGGATCGTACGAGGAATTCGTTCGCACCCTCGCTGCGGTACGACCTGTAGT
GAACGAAGAGATTTGCGCGTTTGCCCAGACTTACGCATTCCTTCACCGGGCCGACACGAG
GAATCTAAGCATCCCACCTACAGAAGAAATCATGCCGCATTGGTACTTCCCATCCACAGT
CATTACGCAGGCTGACGTTGCCGTTAAGGCTGCTGCCACCGAAGAGGAGCGTATTGTGAT
ACCGTACGAGTTTGCGCACAACGAGCGCGATCCCGAGTTCCGGGTAGCCTACTTCCGGGA
AGACATCTCGCTCAATTCTCATCACTGGCATTGGCATTTGGCTTATCCCTACGTGTGGCT
GCCATCCCAAGGTGGGATCAAGGACCGCAAAGGGGAACTATTCTATTACATGCATCAGCA
GGTCCTGGCCAGATTCGATGCGGAGCGGTTGTGCAACAGCCTTAACAGAGTGACGCCCCT
GAACGATTTCCGGAAAGCCCTTGACTTGGGATACTTTCCGAATCTGATTTCGACAAATTC
CGGAATCTTGTACCCTGGACGTCCGGCTAACATGATTCCCGCCGATCTCAACGACATCTC
CATTGACCGAATGGAATTGTGGAAGGATCGAATCTTGGAAGCCATTCACACTCGCTCCGT
TATCGACCGCAACAATAAGCAAACCACTTTGGAAGATCCCGCTGGCATCGACATCCTTGG
AGCGATTATCGAATCCGCAGCGCTAAGCGTCAATCGTACCTTCTACGGTGATTTCCACAA
TTTCGGTCACGTGATCATCGGGCAAATTCACGATCCGGACGGCAAGTACGGGACGGACAG
CGGTGTGATGGGCTTTAGCTCCACCGCCATGAGGGATCCTATTTTCTACCGCTGGCATAA
AGCCATCGACAACATCTTCAACGAGTACAAGTTGACGCTTCCGAACTACACACGACAGGA
GCTGACCTGGCCAAAGGTCATCCTCTCTCACGTGTCCATCAAGAGCAAATCCAGCAAGAA
AACCAACTTTATTCAGACTTATTGGCAAGAACGAGAGATTCTTCTTAGCAGGAATATCGA
CTTTGGACGTGCAAATCCTGTTGTGGTACGAGCACGCCACCTGCAGCACGAGTCATTCGT
CTACGAGCTGGAGGTAGACAATCAAACTGGTGGTCCACAGGAAGGCCTCGTGCGTCTGTT
CCTGGCCCCCTTGCTCGACGAATTGAACGATCCCCTGCCACTGTCGGAGCTGCGTCGTCT
GTTCATCGAATTGGACAAATTTGAAGTCAAACTAAACGCCGGTCGCCAGGTGATCAGTCG
CAAGTCGGAGGATTCTAACGTGACACTGACCGCCGCCAGAGGTTTCGAGCAATTGGCGAC
AGCCGGAGAGCCGACTCCGGAAGGAAACGACGGATTCTGCGGCTGCGGCTGGCCGGAACA
TTTACTAGTACCCAAGGGCCGTCCGGAAGGTTCCCGGTATACGCTCTTTGCCATGATAAC
CGATTGGAGCCAAGACAAGGTGGTGAGTCCGAAGCCGACGACGAAGACATGCCGCGACGC
GGCTTCCTATTGTGGCATCCGCGACCAACTGTTCCCGGATAAGCGAGCCATGGGATTCCC
GTGGGATCGAGGGGTGAGCCGTGCTGCCACTCTGGACGACTTTCTCACTCCGAGCATGAG
TTCCCGAGAGGTGACGATTCGCCATTCCGGCGAAGTAGTGGCCGTGAGCGGCGTCTATCA
GCCCACTCCCGTCTTTTAATGACGAGCCGCCGAAAAAGAAGCTCTCTTGAAACCCGTCAA
TTGTATGCACGCAACGACGCATCATGTTGAAACAAAAAAGTGAATTTATTTTTATTTTGA
TTAGGTATTCAAATGTATTCGGTCTTTAAAGGGGGGAGGGGAACAGAGTTTGTATATCCC
TATATACGCATAAAAAACCAAGATAATTATGATGAAAAAA
