# Supplementary material for: Diversity, evolution, and function of myriapod hemocyanins
Source: BMC Evol Biol. 2018 Jul 5;18:107. doi: 10.1186/s12862-018-1221-2 (PMC6034248; doi:10.1186/s12862-018-1221-2)
Supplement: Supplementary file 4 — Data S1. Nucleotide sequences of the Hc and PPO cDNAs and gene identified in this study. (ZIP 81 kb) [file 12862_2018_1221_MOESM4_ESM.zip › Sequences/Cleidogona/etc/DN11919_c0_g1_i1.txt]

>TRINITY_DN11919_c0_g1_i1 len=1959 path=[1937:0-288 4168:289-312 2227:313-603 4169:604-627 2542:628-642 2557:643-669 2584:670-741 4170:742-765 2680:766-912 4171:913-936 2851:937-1417 4167:1418-1441 3356:1442-1958] [-1, 1937, 4168, 2227, 4169, 2542, 2557, 2584, 4170, 2680, 4171, 2851, 4167, 3356, -2]
TTTTTTTTACACACCAAACGGTTTACTACACGTAATGCTGATACATGTACAAAACTTTTT
ATTCGAGTAGCACGACTTAAGATATAAACGAGTTTTATTTTCTCGGTGGATCAAATGAGC
CATCAAGAGGCACAACTTGATTTGAATGATATATTTTGACGGTGGTGGTGGCCATATTTG
GAACTAAAAATGACTCCAGTGTTGCGCCTTTTTGTGGCGGTCTATCAAAGGGAAATCCCA
TTGGTCGTTTATCCGGATAGGTGTCGTTGAAAATCCCACAGAAGGCTGACGCGTTGTTAA
AATCTTGCTCAGGAGTGGAGCGAACCTTGTCTTCCTGCCAGTTGGTGAGCATTACGAACA
GGGCAAATGACATTCCCTCCTCCTTTCCTCTCGGTAGGAGCAGATGGTGAGGCCAGCCGC
AGGAGTCTCGAGCCTTTGCAATTGTAAACGGTGAATCGAATTCGCCAGGGATGAGCTCGG
GTACGTAGCCTTCCGATTGGTTCATGTAGCGATTCGGCCATATGCACGGGGTGCTGGCCA
AGTCCAAAAGGCCATTTCCGCCGGCGGGTATTGTAGCCAAGCTTTCGGTGGATTTTTCCA
GAGGCACAGTTACCCACGATTTAGTGGAATGTTGGTTGATTGTTTGTTCTCCCGGTTGCA
ACGCTATTTTAAATTTGTCCATTTCACTGAAAAGGTGACGTTGTTCCTGAAAAGGAATTT
TATTGCCGTTTTCGTCGTTGACAGGTGCCAAGAAAAGACGAACAGTAGCAGTCACGTTGG
TCTTTTTTAGATTGTTCACTACTAATGTGTAGGTGAACTCTTCGTGTTGCAGGATTTCAA
ACAGAACCTTGACTGGAATATCGGAGAGAAAGTCGAATCCGTGATTCATCAAAGGCTTCC
ATTGTTGAGTGTATGTAGTCAGCTGATTTGTGGTTTTTGTAAGATCACCCTTTACAGAAA
TCGTTTTGATACTTACGTCATTCCACTTCAGCTCTTTTGTTGTATATAGTGGTAATCTAG
CCTTTTGCTCAATGAATAAATCGACAACGTATTTGTGGTATCTGTAAAACAGCGGATCAG
CCACAGTGAGAGTGAAATCTTGTATAGGGTCGAAGTGATCATGATATTTTTCTTCCGGGT
CGGTAATCTTTCCTGCGATTAAATGGAAATAGGCGTGATAGCACCCGTAATATTTGTGGT
TTGGAGAATCTGCTGTTGATAGACTGACATCGGCAAGCAAGTCAACTCCCTCTGTATTGT
TGATGTTCAATTTCGAACCATTGTGGTGTAGGATATAACCATTTTTTACAGCATCCACTA
ATCGATCCCGCCATACTGAGAAATCGCGGACCCGCAAATCTCCTCGGGGAACATCAGCCA
AAGTCATGTTGGCTGGTCTCCCGTAATAATTGTATCTGTTAGTCTTTGGGGGATAATTGG
GAAAGTAACCTTCCGGTATAGGTTTAGAGAAATCCTTGAACGATACTACTTTTGAAAGTC
CCATTGCAAATCGTTCAGCCTCGTATCTTGATTGCATTTGTTGATGAAAGTAATAAAATA
GCTCTCCGCTGCGATAGAAAACAACATCCCGAGCAGCCTGTGGAATCCAGAAAGGAAACG
TATTGTGAAAACCCATATGACAAACACCCAGAGATAAGTCTTCACGCCAATAAGCAAGTT
TTCGTTCCGGATCCTTGTCGGTGTGAGAAAACTCGTATTTGAATTCTAATGGAGCCTTTA
CATAATTAGACGATTTTGGATAACTACGAGTAAACCCGGCTTGCCAGAGGCCCGAAACCA
CAGTTAAACAGACCAAATTGCGAATCAGATTTATCACATTGAGTATCATGATTTAGTCTA
AAGGAGGCTTTTGCAAATAAAACTGAACTGTAGCTGCTGAGAGAACTGCTTTGACGCTCA
GAACGTTGCATGGATGTTCTTTTATCTGTTCAACAGGAG
