# Supplementary material for: Diversity, evolution, and function of myriapod hemocyanins
Source: BMC Evol Biol. 2018 Jul 5;18:107. doi: 10.1186/s12862-018-1221-2 (PMC6034248; doi:10.1186/s12862-018-1221-2)
Supplement: Supplementary file 4 — Data S1. Nucleotide sequences of the Hc and PPO cDNAs and gene identified in this study. (ZIP 81 kb) [file 12862_2018_1221_MOESM4_ESM.zip › Sequences/Cleidogona/etc/DN12190_c0_g1_i1.txt]

>TRINITY_DN12190_c0_g1_i1 len=3936 path=[3914:0-50 9224:51-74 3966:75-239 7827:240-314 4206:315-386 9228:387-410 4302:411-1260 9225:1261-1284 5176:1285-1978 9230:1979-2002 5894:2003-2050 9223:2051-2074 5966:2075-2208 9226:2209-2232 6124:2233-2411 9227:2412-2435 6327:2436-2705 9229:2706-2729 6621:2730-2743 6635:2744-2795 6687:2796-3935] [-1, 3914, 9224, 3966, 7827, 4206, 9228, 4302, 9225, 5176, 9230, 5894, 9223, 5966, 9226, 6124, 9227, 6327, 9229, 6621, 6635, 6687, -2]
CTGGAAAACTCGAAAGCAACGGGTTCTAGTCTTTGGGATGAGCTCGACGATGTACTGGCC
CAGTGAAATCCTTTTATAGAATTTTCCGTACGTGCTCCGCATTATTTCGTCCATGTTGCC
ACCGGGTGTGCAGTGAAAATACTGGTGCAACCTCTCACAATTGGATCTGTTCTTCACTAC
CGCAGTGATGGAGCCGATTGAGGCCCGCCGGGCCGCACGTTCCGCTGCCGTTTGGCTGCT
CGGCATTTTGGTGCTACTTGTGTCAGTAGATAGCGGCGCAGTTGCCTTCGATTACGATGG
GGATCGATTCGGTTACGATTACGATCGATTTGATCGATCGATCGATCGAATGGATTCGGA
TATTCCGCAGAAACCCATGGACGACATGTTACCGGACGTTCAGCATTTCGTTTACGAATT
TGCTCACACGGACAAAGACGATGAACGGAAATTGGCTTACTTTCGCGAAGACATCACTCT
CAATTCTCACCACTACCACTTCCACAGCGCCTTTCCCTTCAACCAAAATGGCACCGAGGA
AATCATCACGGAGATCGACAGAAAGGGAGAACAGTTTTACTACGTTCACCAGCAAGTGCT
TGCCAGATATGATACGGAGAGACTTTCAAATTCCATGCCAAGAGTGACGCCATTCCACAA
CTTGACAGAACCAATTGTGGAAGCCTACTTTCCAAACTTTCCACCACTGACCACTGAGTA
CATATTCCCCGGACGTCCGGCCAACTTGTCTCTAGCAGACATTGCGCCACGACCGGAAGT
TCCTCACGGAGCCACTGTCCATGACCTTGACAAGTGGAGGCAGCGAGCCAAGGCCGCAAT
CCTGGCTCAAACCGTCTATGACAAAGATAACGACAAGACGGTGTTCCTGAACAACTCACG
CGGGATCGATGTGTTAGGAGCCATGCTGCAGTCCAGCTCCTCTAGCGTCGATCGCGAGTA
CTACGGTAACTTGCACAACGTCGGCCATCTTATGTTTGGAAGAGTGCACGATCCCGAAAA
CCGATTCGGAGCCACAGATGGAGTGATGGCCAGTGCTGCGACGACGCTTCGCGATCCTAT
GTTCTACCGCTGGCACAAGGGCGTCAGTGAACTGATGTCTTTGCACAAAAAATTGCTTCC
AGCCTACACGGAGAGCGAGTTGGACTTCCCAGGAGTAATACTGACCGGGATTTCAGTGTA
CGGAACACAGACGAAGAAAATGAACCAGCTAACCACGTACACGCAGGAATGGTCAGCGTT
TCTGGCACGAGGACTTGATTTCCACTCCTTCATGCCCATCGCTGTTCTGTTTAAATTGCT
GCACCACGAAGAATTCGAGTACAAATTGGAGGTGGACAACCAGAGCGGTCATCACGTCAG
GGCCGTGGTGCGAATTTTCATGGCACCACTCCGAGACGAATCCAACTCCACATTCGATTT
TCCGGAACAGAGAAGGCTCTTCATGGAAATGGACAAATTTAAAGTTGGCTTGAGAACCGG
AAAGCAGACCATTTTGCGCCACTCGATGGATTCTCATGTCACACTGCCAACAGAGAAGAT
ATTCCGAATTCTGGAATCAGTTCCGGACAGGGTGAATGTTCGATTGGGTCACCTTGGATG
TGGCTGGCCCCACCACCTTCTATTGCCCAAGGGTCGCGCAGAGGGCATGCAATTTACCCT
ATTCGCCATGATCACAGACTGGGAGGAAGACAAGGCGGAGACTTCAAAGGAACAGGATTT
CGAAGACGCTACCAGCTACTGCGGAATATACATGCAAAAATACCCGGATAAAAGGAATCT
GGGATTCCCGCTCGATCGCTCCGTTGCGGACAACGTTACCATGGAAACGTTTCTCACGCC
CAACATGGCGGCCACCGGCGTCACCATTTTCCATTCACCGCAGATTGTCCCAGTAGGCGG
CGCTTTTAACCCACTTTCAGCTGACGATGTGCCAAGTTCTGTTTGGAATATGGAGGAACC
GGAAGAGTCTGCCAACGAAATCGTCAAAAGAGATTCCGGCTATTGATTAATTGGCAACGC
AATCAGTGCCCTGCCCGCGAACGCACAACGAAGCATTTTGATCATCCAGCTGCTCCCGTG
TTATCTTTATGCGAAATCGAATATATTCATACGTAATTTCGAATGCCTGTTTAACCATTT
TAGAAATGGAAATATAGAATAACGCTATCAAGTTTTCATTTATATAACACACCTATGTGA
TCCGTGTCAAAAGTCACCTACCATTTTGACGTACTAATTTTGCCAAATACAGTATTATTT
TTGTTGCAGCTAAAATATATCGTCGCAAGCGCTAGAAAAATATAACTGAAATTTAATTTG
CAATAAAAGGTTTAGATACGAAAGAATGTGCTGTTCTTGAATTCCCGCCAAAAATGCTGG
GAAGCTGCGTTGGGTAAACGTTTGTTTAACTTCACGGTAGATGGCACCACTGTCTATTTT
GCGGCACAGATGCGGTTTTGTCGGGGATAACCGCGCTATCATGTGTCTGCGTAGAGATCA
GACACGAGTAACGGGGATGAGTCAGGCGCAGGGTGCACTTACTACGTGGAAACAAACCCT
GAACACCAATTCAGCCAGTCAAGTTGTAATTAAATTAAATTTAACAAATCATTAAAATCA
TAACGCTAGCATCTGACAGAAGATATGACCCAGTTGCGTTCTTGTAATTGCAAGGAAACT
AACTTTGAAAACGAATTTCGCCGACGTGGACAAATGGCCACCCTGAATACGGTAGCGGTG
TAATCGGCGACTCTGCGCATGCGCGAGCATCGTCGCGCTCGCAGCGTCAGTCAGTCGGGA
ATCGTGCCGCATTGAAAACGGAGAGATAATTCCGTTATTTCGTCGACAAAAATAACAGCG
AATTAAATGTCACGCGAAATAATTCCAGTGAACATGTGCTAGCTGACGACTCTCCAGCCT
CTAATGTGATTCTCCCGGGGATAATATAGCTTTTAGTGCTTTTGTGTGGGTTTAGTGAAA
CCGGACCCCGTGCGCACCGAATGTAGAACGGATTTTATACAACGGGGGATATCGTCTACC
GTGAGGTAAACCACATTACATTTTCAGTAAGCTTTACGAATGTGCCAATTGTGTCAGTCT
GACATCCAGGCTTCGAATTGCCTGTTTTGCTCTTTAATAAAAAACGCACCCCGTTCGTTT
GCGGCGCATCCCACACACTGACCATTATAAAAAAAGAAACAGTGACACGCCGCAAATCGC
CGCCGTAAGGTCATAAGCCTGGGTTCAGGGTGACCACGTGACTCGATTATTTCGGTGACT
TTCAAAGTATATTTAGCGCTTTGCCGTTTTCTTTTTTTTTTGTAGCGAAAAGCGCAAAAG
GATGTTAGCTGCTTTTTCCTTTGATTTATCTACGAAGTGTTGACCGGTTTTTGTAGTTGG
CATTGACAGCACTTTCTGTAGTTTGAATGAATGGCAAATAAAAAAAGATATCAAACCGCT
TATCAATCACGGAAAGCTTAGGCCTGGTCGTGTTTACATGACAAAACTATTTTTTTTTCT
TTTTGGTCGTATGCGTTTCGGCCGCTAGCGTTTCGGCTCACTCGAAAACTCTCAGAACAC
CATGACGCACGTATTTTTTGTTAAAGGTGCAGCGCGATAATATTGGTCTACTCACGCCAC
TATTTCTTTTCATCAAGGTTAGCTAGCGCATGCAGCGCCTAACATAATTGTTAAGCCTGG
TTGAATTGTTCTCCGGAAAGAAAGAAAAAACCATGCTGCTAGGAAAATGTGTCGCACGAT
TTGTAGCCGCAGGAAACCATTTCCTATAACGCGGTTACAATATACGTTATTTTATTTATA
AGGTTGATGCTTCAAATAATTTTCTGGTTCTTTATACGTATTTCACGTTCCAAAGACAGA
TTGGAAAAATAATAAAAACAAATAATTCAAAAAAAA
