# Supplementary material for: Diversity, evolution, and function of myriapod hemocyanins
Source: BMC Evol Biol. 2018 Jul 5;18:107. doi: 10.1186/s12862-018-1221-2 (PMC6034248; doi:10.1186/s12862-018-1221-2)
Supplement: Supplementary file 4 — Data S1. Nucleotide sequences of the Hc and PPO cDNAs and gene identified in this study. (ZIP 81 kb) [file 12862_2018_1221_MOESM4_ESM.zip › Sequences/Cleidogona/etc/DN12907_c2_g2_i13.txt]

>TRINITY_DN12907_c2_g2_i13 len=2030 path=[18701:0-140 8065:141-306 8231:307-626 3612:627-681 3667:682-683 3669:684-916 19225:917-940 3926:941-1064 4050:1065-2029] [-1, 18701, 8065, 8231, 3612, 3667, 3669, 19225, 3926, 4050, -2]
GCCGGGTTTCGGTATAACCGATGCCCACTTTTTTCTGAAAACTAAAGATTTATCTGCCTG
TTGAATGAATACATTTTATCCCACCTTCTATCTAAATACTCGTACAATGTCGTTTTGGAA
ACGCCGAATAATTCGCAAGCGAATCAAACACATAAAAGGTGTGTACAGTGTCATGACATG
TAATTTTTGCATGAAAATCCTTTATTTAGAAATCGAATAACCGATATCAGATACGAAATT
AGGTGGACAATTTCTTCGTGATAGCCGGTTTGTTCGTTAAACAAATTCGCTATAGACGAT
ATTTTTTGTGTGGTTTTTAACAGAAAACAGAACTTGTCTCGAATTTATTTGTTACGAGGA
CAAAGCATGTCTCCGACAGGTTCAGGCAAGCACCAGAGCCTGCCCCTAAGTGACACCCAA
GACCACGATTATCTAGGCTGAGCACCATGTTTATTTCAGTTATTTAGATGGCTCAGCCTA
GAGAATTGTGGTCCCGGGTGCCACTCAAGGGCAGGTCCCAATGCTTGCCTGAACCTGTTG
GAGACAGGCTTTGTCCTCGTATAAAAATAAAACAACGATTTTTTAAAGAAGTAGCAGCCG
GCAAAATGGCCTCACTGTCCATGGTGAAGTCGAATCCCTTGTCAAATTTCAAGGCCCTTC
TGGTCCAGAAGGTGTGGATGATGTCCTCCTCCCTGTACTCGTTACTCTCGATACTGATGC
TACTGATGGCGACGTCATCCCATGTCAGCTCTTTTTCAGTGTAAGGAAGCAAGGATTTCT
GGTACTCGGCGAAGAGGTTGTCAATGAACTTGTGCCAGCTGTAGAACAGAGGGTCTCTGG
CGGCGGTGGCGGCATCAGCCATGACACTACTCTCTTGCTGGTATTTGCCATCGGGGTCGG
TAATTCTGGCAGTGATTGCGTGCGCGGCAGAGAGCAGGTTTCCGTAGAATTGGCGGTTGA
TGCTCACCACAGTGGGCGCGACTAGGTTGGCCAGGGTGTCGATGCCATGTTCGTCTCCAA
GGGGTAGCTCAGTGCCGTTTTTGTAAAAAACGTTTTCAGTGTTGATGGTGGTGGTAATTT
CTCTTTTCCACTGGCGCATCTGGCGTTTGGTTAACTCGGGCAGGTCTCGCAATTTCAGGC
CGTCCTGTCGGGAGGCGTAGTGGTATCCGGTGCGTTCGATGGCCAAATGAGAAGCATAAC
CAATCTTGATCGGCTGGTTCCAGTCCTCGAAGGGCAGGATTCTGGCCTTGTGGTTGGACA
GAAGCTCAGCGTCGTATCTGGCGACCATTTGTCTGTTCATGTAGTAGAAGTGCTCTCCTT
TACGGTCCTTGTGTCCAAACTTCTCATTCCATATCCTGGGGTAAAGAACGTGCCAACGAT
AGTAGTAGGAGTTCATGCCATGATCCTCAGTGAAGTAGACCACACGGCTGTTCAGATCGG
AGTTTTCGATGTCATCATAGGTGTCATTCACGATGGGGTTCTTGTTTCCTTGATCGATCA
GCTTTTGCAGCTCATGGATAACATCTTTGGTGATGAACTTGTCTGGGTAGATGTCGTGGA
CGCGTGGGATATGCACTCCCTGGGCATCGGGACGGTTTACCAGGGCAACCGACAGGACGT
ACAAGAGGAGATCCTCATTCACGTGAGAGTACAATGCCTCAGTGGTCTTGATAAAGTCAT
CGAATGTTGGGGCATCCATCAATAGTTTCAAAACCTTGATGGCTTCCGGCCAGACTTGCT
CGTCGAAGGTGGAGAATATATCACCGTGTTGCAGAACGCCGATTCCCTTCAGCTTGGTCT
TGTCGAAATCGCTCGTCGGTGGAGATGGATTGAATGGCTTGTTGAAGTAGGTCAGGATTT
TGTCGATTTTGCTTTGCTTATCTTTGAGGTTCGTGGGAACCGGGCACTTGGCTGCACTGC
ACAGCGCGGCCAGTAGGACCACAGCGCAGACGACAAATCTCATCATATAAAGACAAAATA
AGCGCGTCAGAAATTGTAAGTTTTACACCACACTCTGCGACCGATAGAAA
