# Supplementary material for: Diversity, evolution, and function of myriapod hemocyanins
Source: BMC Evol Biol. 2018 Jul 5;18:107. doi: 10.1186/s12862-018-1221-2 (PMC6034248; doi:10.1186/s12862-018-1221-2)
Supplement: Supplementary file 4 — Data S1. Nucleotide sequences of the Hc and PPO cDNAs and gene identified in this study. (ZIP 81 kb) [file 12862_2018_1221_MOESM4_ESM.zip › Sequences/Cleidogona/etc/DN12907_c2_g2_i18.txt]

>TRINITY_DN12907_c2_g2_i18 len=1984 path=[5261:0-53 5292:54-63 5302:64-108 5347:109-141 19229:142-165 5404:166-217 5456:218-222 157:223-225 9545:226-246 9566:247-247 12351:248-260 8231:261-580 3612:581-635 3667:636-637 3669:638-870 19225:871-894 3926:895-1018 4050:1019-1983] [-1, 5261, 5292, 5302, 5347, 19229, 5404, 5456, 157, 9545, 9566, 12351, 8231, 3612, 3667, 3669, 19225, 3926, 4050, -2]
CAAGGGACCAGTGGATTTTGTTCGTTATAGCCGGTTTTCATTATAACCGATACCGACTTT
TTTTGTCATAACACTGAATGCTGAAGAATACGTTGTATCCCCGCTACCTCCGTGTGCAAG
GAAATAAAACAAAAATGCATTTGCAAAAAATTCCTTCATTTAGGAATCAAATAACCGATA
TCAGATACGAAACTAGGTGAACAAATTGTTCGTTATAGCCGGTTTTCTTGCTAAGCCTAT
TCGCTATAGACGATATTTTTTGTGTGGTTTTTAACAGAAAACAGAACTTGTCTCGAATTT
ATTTGTTACGAGGACAAAGCATGTCTCCGACAGGTTCAGGCAAGCACCAGAGCCTGCCCC
TAAGTGACACCCAAGACCACGATTATCTAGGCTGAGCACCATGTTTATTTCAGTTATTTA
GATGGCTCAGCCTAGAGAATTGTGGTCCCGGGTGCCACTCAAGGGCAGGTCCCAATGCTT
GCCTGAACCTGTTGGAGACAGGCTTTGTCCTCGTATAAAAATAAAACAACGATTTTTTAA
AGAAGTAGCAGCCGGCAAAATGGCCTCACTGTCCATGGTGAAGTCGAATCCCTTGTCAAA
TTTCAAGGCCCTTCTGGTCCAGAAGGTGTGGATGATGTCCTCCTCCCTGTACTCGTTACT
CTCGATACTGATGCTACTGATGGCGACGTCATCCCATGTCAGCTCTTTTTCAGTGTAAGG
AAGCAAGGATTTCTGGTACTCGGCGAAGAGGTTGTCAATGAACTTGTGCCAGCTGTAGAA
CAGAGGGTCTCTGGCGGCGGTGGCGGCATCAGCCATGACACTACTCTCTTGCTGGTATTT
GCCATCGGGGTCGGTAATTCTGGCAGTGATTGCGTGCGCGGCAGAGAGCAGGTTTCCGTA
GAATTGGCGGTTGATGCTCACCACAGTGGGCGCGACTAGGTTGGCCAGGGTGTCGATGCC
ATGTTCGTCTCCAAGGGGTAGCTCAGTGCCGTTTTTGTAAAAAACGTTTTCAGTGTTGAT
GGTGGTGGTAATTTCTCTTTTCCACTGGCGCATCTGGCGTTTGGTTAACTCGGGCAGGTC
TCGCAATTTCAGGCCGTCCTGTCGGGAGGCGTAGTGGTATCCGGTGCGTTCGATGGCCAA
ATGAGAAGCATAACCAATCTTGATCGGCTGGTTCCAGTCCTCGAAGGGCAGGATTCTGGC
CTTGTGGTTGGACAGAAGCTCAGCGTCGTATCTGGCGACCATTTGTCTGTTCATGTAGTA
GAAGTGCTCTCCTTTACGGTCCTTGTGTCCAAACTTCTCATTCCATATCCTGGGGTAAAG
AACGTGCCAACGATAGTAGTAGGAGTTCATGCCATGATCCTCAGTGAAGTAGACCACACG
GCTGTTCAGATCGGAGTTTTCGATGTCATCATAGGTGTCATTCACGATGGGGTTCTTGTT
TCCTTGATCGATCAGCTTTTGCAGCTCATGGATAACATCTTTGGTGATGAACTTGTCTGG
GTAGATGTCGTGGACGCGTGGGATATGCACTCCCTGGGCATCGGGACGGTTTACCAGGGC
AACCGACAGGACGTACAAGAGGAGATCCTCATTCACGTGAGAGTACAATGCCTCAGTGGT
CTTGATAAAGTCATCGAATGTTGGGGCATCCATCAATAGTTTCAAAACCTTGATGGCTTC
CGGCCAGACTTGCTCGTCGAAGGTGGAGAATATATCACCGTGTTGCAGAACGCCGATTCC
CTTCAGCTTGGTCTTGTCGAAATCGCTCGTCGGTGGAGATGGATTGAATGGCTTGTTGAA
GTAGGTCAGGATTTTGTCGATTTTGCTTTGCTTATCTTTGAGGTTCGTGGGAACCGGGCA
CTTGGCTGCACTGCACAGCGCGGCCAGTAGGACCACAGCGCAGACGACAAATCTCATCAT
ATAAAGACAAAATAAGCGCGTCAGAAATTGTAAGTTTTACACCACACTCTGCGACCGATA
GAAA
