# Supplementary material for: Diversity, evolution, and function of myriapod hemocyanins
Source: BMC Evol Biol. 2018 Jul 5;18:107. doi: 10.1186/s12862-018-1221-2 (PMC6034248; doi:10.1186/s12862-018-1221-2)
Supplement: Supplementary file 4 — Data S1. Nucleotide sequences of the Hc and PPO cDNAs and gene identified in this study. (ZIP 81 kb) [file 12862_2018_1221_MOESM4_ESM.zip › Sequences/Cleidogona/etc/DN12907_c2_g2_i6.txt]

>TRINITY_DN12907_c2_g2_i6 len=1960 path=[8017:0-70 8065:71-236 8231:237-556 3612:557-611 3667:612-613 3669:614-846 19225:847-870 3926:871-994 4050:995-1959] [-1, 8017, 8065, 8231, 3612, 3667, 3669, 19225, 3926, 4050, -2]
GTTCGTTATAGTCGGTTTTCGTTATAACCGATACCCTCTTTTTTCTGAAAACGCCGAATA
ATTCGCAAGCGAATCAAACACATAAAAGGTGTGTACAGTGTCATGACATGTAATTTTTGC
ATGAAAATCCTTTATTTAGAAATCGAATAACCGATATCAGATACGAAATTAGGTGGACAA
TTTCTTCGTGATAGCCGGTTTGTTCGTTAAACAAATTCGCTATAGACGATATTTTTTGTG
TGGTTTTTAACAGAAAACAGAACTTGTCTCGAATTTATTTGTTACGAGGACAAAGCATGT
CTCCGACAGGTTCAGGCAAGCACCAGAGCCTGCCCCTAAGTGACACCCAAGACCACGATT
ATCTAGGCTGAGCACCATGTTTATTTCAGTTATTTAGATGGCTCAGCCTAGAGAATTGTG
GTCCCGGGTGCCACTCAAGGGCAGGTCCCAATGCTTGCCTGAACCTGTTGGAGACAGGCT
TTGTCCTCGTATAAAAATAAAACAACGATTTTTTAAAGAAGTAGCAGCCGGCAAAATGGC
CTCACTGTCCATGGTGAAGTCGAATCCCTTGTCAAATTTCAAGGCCCTTCTGGTCCAGAA
GGTGTGGATGATGTCCTCCTCCCTGTACTCGTTACTCTCGATACTGATGCTACTGATGGC
GACGTCATCCCATGTCAGCTCTTTTTCAGTGTAAGGAAGCAAGGATTTCTGGTACTCGGC
GAAGAGGTTGTCAATGAACTTGTGCCAGCTGTAGAACAGAGGGTCTCTGGCGGCGGTGGC
GGCATCAGCCATGACACTACTCTCTTGCTGGTATTTGCCATCGGGGTCGGTAATTCTGGC
AGTGATTGCGTGCGCGGCAGAGAGCAGGTTTCCGTAGAATTGGCGGTTGATGCTCACCAC
AGTGGGCGCGACTAGGTTGGCCAGGGTGTCGATGCCATGTTCGTCTCCAAGGGGTAGCTC
AGTGCCGTTTTTGTAAAAAACGTTTTCAGTGTTGATGGTGGTGGTAATTTCTCTTTTCCA
CTGGCGCATCTGGCGTTTGGTTAACTCGGGCAGGTCTCGCAATTTCAGGCCGTCCTGTCG
GGAGGCGTAGTGGTATCCGGTGCGTTCGATGGCCAAATGAGAAGCATAACCAATCTTGAT
CGGCTGGTTCCAGTCCTCGAAGGGCAGGATTCTGGCCTTGTGGTTGGACAGAAGCTCAGC
GTCGTATCTGGCGACCATTTGTCTGTTCATGTAGTAGAAGTGCTCTCCTTTACGGTCCTT
GTGTCCAAACTTCTCATTCCATATCCTGGGGTAAAGAACGTGCCAACGATAGTAGTAGGA
GTTCATGCCATGATCCTCAGTGAAGTAGACCACACGGCTGTTCAGATCGGAGTTTTCGAT
GTCATCATAGGTGTCATTCACGATGGGGTTCTTGTTTCCTTGATCGATCAGCTTTTGCAG
CTCATGGATAACATCTTTGGTGATGAACTTGTCTGGGTAGATGTCGTGGACGCGTGGGAT
ATGCACTCCCTGGGCATCGGGACGGTTTACCAGGGCAACCGACAGGACGTACAAGAGGAG
ATCCTCATTCACGTGAGAGTACAATGCCTCAGTGGTCTTGATAAAGTCATCGAATGTTGG
GGCATCCATCAATAGTTTCAAAACCTTGATGGCTTCCGGCCAGACTTGCTCGTCGAAGGT
GGAGAATATATCACCGTGTTGCAGAACGCCGATTCCCTTCAGCTTGGTCTTGTCGAAATC
GCTCGTCGGTGGAGATGGATTGAATGGCTTGTTGAAGTAGGTCAGGATTTTGTCGATTTT
GCTTTGCTTATCTTTGAGGTTCGTGGGAACCGGGCACTTGGCTGCACTGCACAGCGCGGC
CAGTAGGACCACAGCGCAGACGACAAATCTCATCATATAAAGACAAAATAAGCGCGTCAG
AAATTGTAAGTTTTACACCACACTCTGCGACCGATAGAAA
