# Supplementary material for: Diversity, evolution, and function of myriapod hemocyanins
Source: BMC Evol Biol. 2018 Jul 5;18:107. doi: 10.1186/s12862-018-1221-2 (PMC6034248; doi:10.1186/s12862-018-1221-2)
Supplement: Supplementary file 4 — Data S1. Nucleotide sequences of the Hc and PPO cDNAs and gene identified in this study. (ZIP 81 kb) [file 12862_2018_1221_MOESM4_ESM.zip › Sequences/Cleidogona/etc/DN12907_c2_g4_i1.txt]

>TRINITY_DN12907_c2_g4_i1 len=1025 path=[5507:0-100 19227:101-124 5609:125-164 5649:165-178 5663:179-210 5695:211-252 5737:253-560 19226:561-584 6069:585-737 19228:738-761 6246:762-890 9979:891-926 6411:927-1010 3667:1011-1012 13489:1013-1024] [-1, 5507, 19227, 5609, 5649, 5663, 5695, 5737, 19226, 6069, 19228, 6246, 9979, 6411, 3667, 13489, -2]
TTTTTTGTTTACAAAAATTTATTTTATTTCAACCGCTACCGCATTACGTTGATCGTAACA
TCCCAGGGAGATTTATTACAACATTTATGATCCATCTTCAAGAAAATATTACATAGGAGT
TCTCATTTTTTCGTAACAAATACTTCCAAACGTGTATTTTTTTTTCAACAAACATTTCCC
GAAGACTGTTCATAAACATTGTCCGCCTGGTCGGAAAAAAAAAATGGCGACACTTCCTCT
ACGTCAACGCACCGGTCGAGTGGAACCGCAGCGCCACCGTGCGGAGTGACTGCGAGATGC
GAACGCGCTGGTCGCCGCCTAGTGCTGGTGGTTGTGCTCGTAAACTCGGTCTTCACCGGT
GAACTTGATGGTGAGGTCGGTGTAGGCCATGTTCTGGGTGCGGATGTGGCTCCAGTCGTT
GACCTCAACGTGACGGTCGAACGGGTAGCCCATTGGTCGCTTGTCGGGATATTCCTCGTA
GATGGAGCCGCAGTAGCTCAGCGAGTCCTTGCAGTGGCAGGAGGTATCGGTGGAGGCCTT
ATCCTCGTCCCAGTCGGAGGCGAAGACGAAGAGCTTGAACTGCATTCCCTGGTGGGTTCC
CTTGGGGATCAGCATGTACTCTGGCCATCCGCAGTGGCAGTGGTCATCGTCGTGGAGCTC
CTCAACGTTACCGTAGATCTCTCGGACTGGCATGGTCACGCTGGACTCGTTGGAGTTGTG
ACGGATCTCGTTGTGGCCAGGTTTAAGGGTGTAGACGAATTTGTCCAACTCGATCATGAG
TCGTCGCTGCTCCTCGACCTCCAAATGGTGACCTCGCTCGTCGACCTCTGGTGCGATGAA
CACTCGGAAGACGGCGTGCTTGTCGGTCTTGCCGTTGTTGTCTACGTGGAAAACGTAGGC
GAAGTCCTCGTGGTCGATGTGCTTGACGTTGACGATGGCCTCGCTGTCCCTGGTGAAGTC
GAATCCCTTGTTAAGTTTCAGGGTGTTCCTGGTCCAGAAGGTGTGGATGATGTTGTCCTC
GTTCT
