# Supplementary material for: Diversity, evolution, and function of myriapod hemocyanins
Source: BMC Evol Biol. 2018 Jul 5;18:107. doi: 10.1186/s12862-018-1221-2 (PMC6034248; doi:10.1186/s12862-018-1221-2)
Supplement: Supplementary file 4 — Data S1. Nucleotide sequences of the Hc and PPO cDNAs and gene identified in this study. (ZIP 81 kb) [file 12862_2018_1221_MOESM4_ESM.zip › Sequences/Cleidogona/etc/DN13354_c0_g1_i1.txt]

>TRINITY_DN13354_c0_g1_i1 len=1368 path=[1346:0-252 3148:253-276 1600:277-519 3147:520-543 1867:544-600 3149:601-624 1948:625-625 1949:626-633 3150:634-657 1981:658-777 2101:778-819 2143:820-939 3151:940-963 2287:964-1164 2488:1165-1203 2527:1204-1239 3152:1240-1263 2587:1264-1367] [-1, 1346, 3148, 1600, 3147, 1867, 3149, 1948, 1949, 3150, 1981, 2101, 2143, 3151, 2287, 2488, 2527, 3152, 2587, -2]
TCAGGGTGTTCCTGGTCCAGAAGGTGTGGATGATGTTGTCCTCGTTCTTGTACTCGTGGC
AATCGATACCGATGTCCTTGATGATGACGTCCTGCCATCTCAGGTCGTATTTGGTGTAGG
CGGGCATGGATTCCTGGTACTCGGCGAAGATGTTGTCAATGAACTTGTGCCAGCTGTAGA
AGAGCGGGTCACGGGCGGCGGTGGTGGCATCGGCCATGACACCACTGTCTTCCTTGAATT
TGCCATCGGGGTCAGCAATTCTGGCGGCGATGACGTGCGCGTAGGAGTGCAGGTTTCCGT
AGAATTCGTGGTTGACGCTCTCGACGGTGGACACGAGCAGGTTGGCCAGGGTGTCGATGC
CGTGTTCGTCTCTCAGGCTCAGCCTGGTGCCGTTCTCGTGCAAAACGTATCCGGTGTGGA
TGGCGGTGGTGATCCTGTGCTTCCATTGGCGCATCTGGTGCTTGGTCAGCTCGGGCAGGT
CGCGCATTTTCAGACCGGCCGGACGGAACATGTAGTTGTATCCGGTGCGTTGGATGGTCA
AATGAGGAGCATAACCTATCTTGATGGGCTGGCTCCAGTCCTCGAAGGGCTTGATTCTGG
CCAAGTGGTTGGACATCAGCTCAGCGTCGAATCTGGCGACCATCTGCCTGTGCATGTAGT
AAAAGAGCTCTCCGTTGCGGTCCTTGTGTCCGAACTTCTCGTTCCATATGCCGGGGTGAA
GGACGTGCCAGTGGTAGTGGTGGGAGTTCATGCCCAGATCCTCGGTGAAGTAGGCCACAC
GGTGGAACAGATCGAAGTTGTTGATGTGATCGTGGGTGTCGTTCACGGTGGGGTTCTTCT
TGCCGTGGACGATCTTGTCCTTGAGCTTGTGGACGACGTCGTTGGTGAGGAACTTGTCTG
GGTAGATGTCGTGGATACGGGGAATGTGGACTCCCTGGGTGTCGGGGCGGTGGACAAGGG
CCACCGACAGGACGTACAGGAGGAGGTCCTCATTCACGCGAGAGTACAACGCCTCGGTGA
TCTTGACGAAGTCCTCGAACGTGGGGGCGGCCAACAGCTTTTCCAAAACCTTGGTGGCTT
CCGGCCAGACTCGCTCGTCGAAGATGGAGAAGATGTCATGGCGGGGCAGAACACCGATTC
CCTTCAGCTTGGTCTTGTCATAATCACTCACTGGTGGAGATGGATTCAATGGCTTGTTGA
AGTAGGTCAAGACTTTGTCAATCTGACCTTGCTTGGCATCAAGGTTCGTTGGAGCCGGGC
ACTTGGCTGCGTAGCACACCGCGGCCAGTAGGGCCACAGCGCAGATGAGAAATCTCATGA
TTTAGACGAGAAGCTCTCCAAAAATGATAAGTTTTCCACCACTCTCGG
