# Supplementary material for: Diversity, evolution, and function of myriapod hemocyanins
Source: BMC Evol Biol. 2018 Jul 5;18:107. doi: 10.1186/s12862-018-1221-2 (PMC6034248; doi:10.1186/s12862-018-1221-2)
Supplement: Supplementary file 4 — Data S1. Nucleotide sequences of the Hc and PPO cDNAs and gene identified in this study. (ZIP 81 kb) [file 12862_2018_1221_MOESM4_ESM.zip › Sequences/Craterostigmus crabilli/CcrPPO1.txt]

>comp52739_c0_seq4 len=2175 path=[26813793:0-19 26812380:20-125 26802893:126-475 26804448:476-522 26813980:523-533 26813991:534-540 26813998:541-554 26804900:555-619 26814064:620-632 26805278:633-646 26814090:647-691 26805574:692-749 26805872:750-1003 26814336:1004-1216 26796236:1217-1223 26796260:1224-1564 26798154:1565-2174]
GCAAATCCAGAGCCAGTTCCAGTCATGTCGGTGAGAAACATATTGGATCTGCCCTGGGCG
AACTCACTGATGGAACTTTGACCCCCTCTGAATGGACGATCAAATGGGAATGCCATTGGC
TTACTATCCGGGTACTTCCTGTTTAAGATTCCGCATAAAGTGACGCCGGCCTTGCAGCTG
GCCTTGCTGTCTGGTGGCAGGTCAACTACCCTATCGGCTGTCCCATTACTGATCATGACG
AACATTTGGAACTGCATGCCCGCTTCCGTTCCTCGAGGCACAAGTAGATGTTCAGCAAGA
CCGCACGTGCAATAACTGTTGCCAATAGATCCTAACTCGTCAAAAGAATTGGGCTGGGCA
AAGCTGGCTCTACTAGGAAGGATGACCGCCGATTCGGAGGATAATCTGGTGATGACGTTA
TTCCCAGGGGTGAAGGTTGCAGGAAATCTGTCCATTTCTATGAAGAAACGTCTCTGGTCT
TCCAAGTCGAATGGTTCGCCCGCCTCGTTAAGTGTCGGCACCCAAAATATCCGAACCATT
CCCAGAGTGTTTGTCACTAATTTATTATTCACGGTGATGGTGTACTTAAAGTTCTCGTGC
TGGAGATGCTGGAAGCGAACCGTGACTGAATTTCTTCGGCGGAAGTCGAGCCCATGGGCT
AAGTTGAGCTGTTCGCTTTGCCAATAGGTAACGAGCTTGTTAGGAGTTTTAGTTACGTCG
CCCGTTACAACAACTGAGCTAATGTCGACATCTTGGAAATTGAACATTCGATCTGAGTAG
GTTGGCAATGTTCGCTTATGCCTGACGTAAAGGTCGTCTATGAATAGATGCCAGCGGTAG
AATACGGGGTCTCTCATGGCTGTTACCAAATCCCCCATGGCGCCCATTTCCGTCTTAAAA
GCACCAGTTGGATCTTGAATTCGTGATAGCACCACGTGACCCATGTTGTGCAGGTCTCCA
TAGTAGGTCAGATCAGGGCTCATAGCGTTGGACTCCAACATATTTCCTAAGGTGTCGATA
CCGCTTTCGTCGTTCAAAGATACGGTTTGAAAATTGTTACCGGACCGCCTTAGGAACTGC
TGCCGGTCGATTGTGTCGACGATATGATCATACCACGTTTGCATTTCGTTGAGTTGAATT
TGCCCTGGGACGTCTTTCATCAGCATGTCAGCGGGTCTTGGCGCATATACCACCCCGGAT
ATCTCGTTGCCTAAATGGGAATCATATCCTTCTGGAATCCGTTGAGACCAATCTTTTAGA
GGCATGATGCGTGCCAATCTGCTTGCCAATCGCTCAGAATTATGTCTGGCCAACAATTGT
GCGTGCATAAAATAGAACAGTTCTCCTTTGCGGTCTCTGGTCTGATCGGCTGATATGGGA
AGAAAATCAGAAAAGTACACTACGTGCCAGTGCCAATGGTGGGCACTCAAGCCAATGTCC
TCTCGCCAATATGCCACTCTGTGCTCTGGGTTAATGTTGGAGCCGGTGAAGTCTTGGTCA
AGCACCATCACTTGAGGCTCCGCTTGCCGCTCTTTGGTTCCCGAAACGTTCACCAGAATG
TCTTGCCTAACTTCCGATATCATTTCACACGTGATGAATTTGTTGGGCAAAACGTCCTGT
ATTAACGGTAAGTTGATTCCTGCCATCTGCGGGTGAACCAATACCAGAACGCTGACCACG
TATAGGAACAACTGCTCGTTGACCTTGTTTCGGAGGAATCCCAGAACTTCTATCACCTCA
GTTTCATTGTTGATCTTCATGATAAAAATGGTAATGTCCTCCACCTGTCGCATGTGGTCT
CGTTGATACGCGGAAAAGACTCGTCCACGAGGCAGTTTCCCTGGCCCACACAGTGTGTTC
AGATCTGGGTAGCGGACTTCTATGTCAACGAACTCCGTTGTCGAATTAGTGGAACTACCG
GCGAACGGCGGACCGGAGCTATTTGAAAGTGGTCCATCTGTGTCAGAAGGAACAGTCAGG
CGATACAGGTAACCCGTTATGTGCTTCTGGATGCCTTTGTGTGCGACTGCAGAACCGCAG
AGCAGAAACACACTTAGCCCCAGCACACATACAGACGTCAGCTTGGCGAGGTTCATTCTA
GATGCTTTCCGGGAAGGATGGCAATTCACAATTCACGATTGGTAATGAAATAATTCGCGA
TCGTCGGACTGTAGA
