# Supplementary material for: Diversity, evolution, and function of myriapod hemocyanins
Source: BMC Evol Biol. 2018 Jul 5;18:107. doi: 10.1186/s12862-018-1221-2 (PMC6034248; doi:10.1186/s12862-018-1221-2)
Supplement: Supplementary file 4 — Data S1. Nucleotide sequences of the Hc and PPO cDNAs and gene identified in this study. (ZIP 81 kb) [file 12862_2018_1221_MOESM4_ESM.zip › Sequences/Cryptops hortensis/ChoHcB.txt]

>ChoHcB
ATGGGTCACTTAACATGGTTGTTGGTATGCGCACTTGCCATTGG
TTTGGCATCTAGCGAGAAGTGTACGAGTACTGGTGACATCAGAGCTAAACAGCAGAAACT
TACTGAAATAATTCAGTACATCAATAGACCATACAACATTCAAACCCCAAAACCGCAACC
AACACCCGAGGAAGAAGAATATTTCCGCCAGAACGTTGGTTACTTGGATGAACATGAAGT
CTTCTCCGTTTTTGATGAGCGCTACTGGAAAGAAGCTAACGCATCTCTGCATTATTTGCT
CTCTGCAAATACCTACCAAGACTTTGTACGAGCTGCTGAGATTTTGCGTTATTATGTGAA
CGATGACTTGTTCCATTACGTCTTTCTTGTCGCTGTCACTCACAGAGATGACACCAGAGG
TGTTAACTTACCACGCGTCCACGAAGTCTGGCCTGACAAATTCTGGCATCGTGATGTCAT
TTCCGAACTAAAATTGGCAGCTATCCATAGCCAAAAGGATATATATGTGAACGATACCGA
GATCAGACATGACTACCGCGATCCCTACAGTGCTGTCAGTTACTATTTGGAAGATTTGGG
ACTTAATTCTCATCATTACCATTGGCACGTTCAGAACTCTCTGCTTTGGGACAATGAGGA
CTGGCCATCTGTCAGCAAAGTTCATAAGGATCGTCTTGGTGAAGCTTTCTATTACATGCA
CAATCAAATGGTCAATAGGTTTGATGCTGAACTTTTGAGCAACCATCTCCCACGAGTTTC
ACCATTTGAAAACTGGGACGAACCTATTGAGGAAGGATATGCTTCACAGCTTAGCATTGA
TAGCATTCAGTACCATTACACTTACCGTCCACCACGCATTGTGTTGCAAGACTTGCCTGA
AATGACACGAAATCAATTGAGCCAATGGAGAAGTCAAATTCTGCAAGCTATTCATCATGG
TAAAGTTGTCAGAGATGATGGAGAAACAATATATCTGACCAGAAACCAACCAGGTACTGA
TCAAGGCATCGATGTCTTGGGCCACCTTGTCGAATCTACTGTGCAAAGCGCAAACAGACC
ACTTTATGGAAACATCCACTCATACGCCCATGTTATTGCTGCACGTGTTGCTGATCCAGA
TAGTCGATATGAAGCTGCCAATGGTGTTATGTATGATGTGACCACTTCTGCTCGTGATCC
ACTCTTCTACCGCTGGCACAAATACGTTGATGACATTCTTCAAGAATACAAGAATTCCCT
TGAGCCTTACAGTCATGAAGATCTTTCATGGAACGATGTGGCAGTGGAGCAAATCAGCGT
TGAAGGTTCAAGAGTGAACAAGATTAAAACTTATTGGGAAGATGAATCAGTTCAGTTGCA
GAATGGACACACATTCACCATCAACACGACTCCAAAGATTCGCACACGACACTTGGCTCA
TGAAGATTTCAGTTATAACCTCCAAGTGACCAACAATGCGGGAGGTGAAACGAAGGCAAT
CATTCGTATCTACTTGTCGCCTAAGTACGATGAACAAGGAGAACCTCTTGATTTTAATGA
TCAACGCCAATCCGTCATTCAGCTTGACAAATGGGTGCAGACATTGACTCCGGGCAAGAA
CATAATCACCAGAAAATCGGTAGAATCGAGTGTTACACAGAAACACTCTGACATTTATTC
TCACTATACATCTCAAGAAAATGATGATCATTGCAACTGTGGCTGGCCAAGCAACCTGTT
GATCCCACGTGGTTCCTGGGAAGGTACTCAATTCACTGTTTTTGCCGTTGTCAGCTCCTG
GGAAGAGGACCATGTTCAAGGTGAGGGTTGTCAATGTGGTGATGGAACTAGTTACTGCAA
CGTACTGCTTGGTAAGTACTGGGATCGTCGTCCGTTTGGTTATCCCTTTGATCGTCATTC
TGATGCACGCACTTACGAGGACTTCAGAACACCAAACCAGAATTCAGTCGATATCAGCAT
TCAGTTTGTTGGCAATGTCAAAAAGAGCTCATAAGCAGTTTATTTAGAGGCTGTTGAGGT
TTTTTTTTCAACATCTTCAACACTGAAAGTTGTAATACTGATTTGCGAGCTTGTAATTTT
GATATGAAAAAAAGATGAATAAAAGTATCATTGAGTTTGAAGAGA
