# Supplementary material for: Diversity, evolution, and function of myriapod hemocyanins
Source: BMC Evol Biol. 2018 Jul 5;18:107. doi: 10.1186/s12862-018-1221-2 (PMC6034248; doi:10.1186/s12862-018-1221-2)
Supplement: Supplementary file 4 — Data S1. Nucleotide sequences of the Hc and PPO cDNAs and gene identified in this study. (ZIP 81 kb) [file 12862_2018_1221_MOESM4_ESM.zip › Sequences/Eudigraphis taiwaniensis/EtaPPO1.txt]

>EtaPPO1
AAAAGACGAAAAAGCAAATTTTTTTTTACTGCTCTCTTGATTTTATTGAAATTTGAACAA
AATTATTCCAAATTTCTGATATCGTAACCTGGTAAGTACTGTTTAGCGGATCTCTGGTTC
ACCCATCTCGTGAATTCCTCCTCCCACAGGGACAATATTGCCAGTGTGCTGAATGATAAG
ATCGGCCTTGGACATATTGGTGCGGTTTCTCATGAAGTCATCCAAGGTTTGCACTCCCGT
GTTGGCTGGCTTGTCAAATGGGAAGCCCATGGACCGCTTGTCTGGATACAGTTGATCGCG
GGCTCCACAGTAACTTGTTGGATCACAACACGACTTTTCCTGAATGCCTTCCACCTTGTC
AAGATTCCAGTCAGTAAGCATAGCAAAGAGCACGAAGCGCATTCCTTCAGGTCTTCCTTT
AGGCAGAAGCATGTGATCCGGCCAGCCGCATCCACAGAACGTACGTCGAAATCCAGAACC
GTCGTTTTCCGGCTCTTGTGGAATGGTCGTATCAAACCAGGGAAAGATAGTCGCATCAGG
GATTGTCACACTGGATTCAGAAGACTGGCGAGTAACAGTCTGCCAGCCTGGAGCAATGGT
AGTTTGGAATTTATCCAGCTCCATGAAAAGACGACGCAGTTCAGCATACGTGAATTCGCG
TCGAAATTCAGAAAACTGGGGCGCAATGAAGATGCGGACAGTGGCTTTAATGTCGGCGTC
AGTACGGTTGTGAATTGCGATGTTGTACAGAAAAGGCTCGTGATTCAAGTAGCGAGTTTG
TACCAATACAGGATTTGGTTTGGCAAATTCCACGCCGCGGCTCAACGGTATCACTTTTTC
CTGCCAGAAAGTTCTCAGGAGATTCTGACTGCTACTGAGTACTCCTTGCACGCTGATGGA
AGTCAGAGTGACATCAGCCCAATTCAACTCTTGGTCGGTGTAAGCGGGCTGGGTAAGTTT
GAAAGTGTTGAAAACATTGTCGATCTCTTTATGCCATCGGTAGAAAATCGGATCTCTCAT
GGCAGTACTTGGGAAACCCATCACGCCGCGATCTCCCCCATATCTGGTGTCTGGATCGTG
GATGCGCATGATAATGCGATGTCCGCGATTATGCCAGTCGCCATAGTAACGCGGGTTCAC
GCTGATCGTTGCAGCCTCCACGATATCGCCTAACAGATCAGAGCCTTTGGGGTCGCGCAA
ATCCACTCTTTGACCTTCTCTATTGATGGCGTATCCGTTGTCGATCGCCTCCAAGATGCG
ATGTTTGGCCATTTGCATCTGTTGCACGCTTATGTCGATCGTATCGCGAATGACCATGTT
AGCTGGTCGCCCCGAGTAATGGCGACCGCTGGAGATTGACGTCAGTTGCGAAGCGTAACC
TTCCTGAATGGGATATCGAAAATCGCTGAGAGGCTCCACTCGAGCTAAGCCGTTGCTCAG
TCGTTCAGCGTCATATCTGGCCACTATTTGCTGGTGCATGTAGTAGAAAAGTTCTCCTTT
GCGGTCCTTAATCTCGTTGTCCCTGGGTGCCCAAGTGAACGGATACACCAAGTGCCAGTG
CCAATGATGCGAGTTGATATCGATATCTTCTCGAAAGTAAGCCAGTTTATGCTCGGGATC
GATCTCTGTCCCGGCGAATCGATAATCCACGATAATGGTCTCCTGAGGATCTTGGGAATC
GCGTACTTCCCGTAGAGCGCGAGTAAACACTTCTGATGGGAAGTACCAGTAAGGAATTAC
CTCATGGATGGGAGGCAACGGCAGGTCGCGCGTCTCCTTTCGTCTCAACATGGCTGACAT
GAGAGCGAACACAAAGAGCTCTTCGTTTACCACATCTCTTACGGCGGTTGCCACATTAAG
GAAGTCCTGGAAGTCTTTTTGTTCTGTGAGAAGATCGGCAAGTGCAGTGGCTTCGGTCAT
TATCCGTTGGTCGAACAGCACACAAGGCTGCCTCCGCTGCAGCTGGCCGATGTTACGGCT
GGGCAGATCCGCTTGCTGACGGTAACTTTCCAGTTCATTGTCAGGTGGCACAAACGACAG
GTCCACTTCAGGGTGAAAATCAGGATGCAATTTCTGCTTTCCCAGTGGTCTTGAAAACTG
GTAAAGCAAAGTTATCAGATGAGTGTACTGTTTCTGGGTGACAGTCGCCATGGTTGCTTC
GGTTAGTCGCGACTTGCCACCAATGCGCTCTGCGCGTATGTGCTACCGTCCTTTTTTGGA
AGGGCGTCGATCCTTTCTCCTCCAGTCGATTGCTGGTCTCCTCGCGTTGCGACGTCCTCG
CGTTG
