# Supplementary material for: Diversity, evolution, and function of myriapod hemocyanins
Source: BMC Evol Biol. 2018 Jul 5;18:107. doi: 10.1186/s12862-018-1221-2 (PMC6034248; doi:10.1186/s12862-018-1221-2)
Supplement: Supplementary file 4 — Data S1. Nucleotide sequences of the Hc and PPO cDNAs and gene identified in this study. (ZIP 81 kb) [file 12862_2018_1221_MOESM4_ESM.zip › Sequences/Glomeridesmus/GloPPO1.txt]

>GloPPO1
TTATCATTTATTATTTTATTATATATATATTGCAACAAAATGAAATACATTACACAAAAT
ACATTCTACTAAAAAATGTCATTTTGAATATTTATTTTATGTGGGTTAGGATATACATGT
ACGTATCGAGGTGAAACATTTTTAATTAATGATAAAAGAAACGCACTATATAAATGTAGT
CCACAATGAATAATTCACAAGTGAAAACAATCTTGATAGAATTTACAATATAACGTACAG
TATACAGGGTGTTACAAAAATTGCGCAATCACTTTGAACATGTGTATTTTCAATATTACA
AGGGGTAGTTGTGAAGAAATATTTTATCCTGGATAAATCAGCCACGGGCTATCCATTTGG
ATGGGTCTCAACTCGCTGGAAAGCTAGCATTCGGGGGTTGTTAGGACCAACTTTGTCCAT
GTTAAAAATACGCTATTAGTGTCAATTACAAAATTGTAGAGCATGGTCGAATTAGTAGGA
AATAGTTTTACGGATTATGGAAAATTTAATGGTGAGCGTCATTATGGAATTGAATAGAGA
AGTCAGAATCGGCGTGTTAAAGACAGTTAAACGTAATTTCATATTGGAATTCTATGTTTT
TTTTAGTAACTATTTAATTAATAGTGCAATTGGACTCTTCATGATTGACAAATAGAATAA
TATTATAAAACACAGGCCAGCTTCCGGTTACATTATAAACTAAAATATGGTTGCTGGTGT
AACTACTCCGTCTTTACCCAAAACATCCCCAGTGTGGCGAATGGTAATAGTGCTGGTACG
CATATTGGGTGTTAAAAAATCTCTCAAGCTGATAACCGAAGTACCGGCAGCCCGATCGAA
CGGGAAACCCATGTTGCGACGGTCCGGGTATTTCTGGTTCAATATCCCGCAGTAACTGGC
AGCGTCGTCGCAAAGTGTTGTGCGAGAACTTTGGACTTTGTCTTTATTGAAATCGGAAAC
CATTGCAAAAAGGATAAAGGACATTCCTTCTGGGCGCCCTTTTGGTAATAGCATGTGATC
GGGCCAACCGCAACCGCAAATGGCGTCCTCGGCCTTCGGAGGCGCGTCGGGCGGCAAATT
CGCGAGGACCTCGAAACTCTGCGGTGTGGAAATGGTGACGTTCGATGACGAAGAACGACG
AGTGATCGTTTGCTTACCCGGTTTCAATTTTGCATAAAATTTATCCATTTCGATGAAGAT
TCGACGCAAATCCGAAAATTGGTATCTCGCTTGAAATTCGTCGTATTTCGGTGCTATTAA
AATCCTTACCATGGCTTCCTGCTCTTTACCGGTGGTATTGTCTACCTCCACATTCCAACT
AAAATCTTCGTGTTGTAAATGTCTTATGCTGACCACAACTGGATTTTCTGATACGAAATT
AATTCCCCTGCTCAAGAAAACTTCACGTTCTTGCCAAAAGGTCTGCAGAAAATTAGCCTT
TTGGGCCTTCTCAGCTTTAACGGAAACGTTCGATACGACGACATCGGGCCAAGTTAAGTC
CTGTGTAGTGTATGACTTTTGATTTAGTTTATATTCGTCAAACATATTGTCAATTTCTTT
GTGCCATCTGTAGAACACTGGGTCCCTCATCGCAGCCTGGGTAAAACCCATAACTCCCAT
ATCGCCACCAAATCTTCCATCGGGATCGTGAATTCGGCTGAGTATAACGTGTCCAAAATT
GTGTAAAATTCCGTAATATTTTTGGTTGACGCTTATGGCGGCCGATTCGACCATGGCGCC
TAAAATGTCGATTCCTTCGGGGTCGATCAGTTTGACCTTTTTCCCGTCGCTTCCTAAGGC
TTCACCGGTATGTATGGCCTCCAGTAGACGGTCTTTCCAGAGTTGGATTCGGGCCAAGCT
TATCTCTATGACGTCACTCAGTTTGGAGTTGGCGGCTCGAGTTGGATAGAAAGTGCCGGT
TAGAGTAGACATGAGCCGGGATGAATACCCTTCCTGTATGGGTGATCGAATGTCGCTTAG
AGGCTTTACTCTGGCCAAATTATTTGACAATCTCTCGGCATCGTATCTGGCAAGCATTTG
CTGATGCATATAGTAAAACAGTTCCCCTTTTCGGTCCTTTGTACCACCCATTTCGGGAAG
CCAGGTGAATGGGTAAACCAAATGCCAGTGCCAGTGGTGGGAATTCACTAACAGATCTTC
TCGAAAGTAGGCGACCCGGAATTCTGGATCCAATTGGTTTCCGCTGAAGGTGTACGGTAT
CACAATGCGCTCCGATTTACTCTTTGCATTTTTCACTTTCCTAGAAGCCTGCGTTATAAC
CTCGGATGGAAAATACCAGTAGGGCATAATTTCTTCGATAGGTGGCACTCGAATACCTCG
GGTATCTGTACGGTTCAGCAAAGCGTATATGAAGGCGTACACGTAAATCTCTTCGTTGAT
TCCGTCTCGGAGAACAGCGCAACATTTCAAAAACTCATTCAAATCGGAAATTTTGGTTAT
ATAAATAGCGGTTTTTAATGCCTCCTCCATAACCTCCCATTTGAAGAGCGAACAGGGTTT
ACCCCTGGGGTTTAAGTCCATACCCTGACGGCGAATTTCTGTTAAAATTCGTTGGCGCTC
TTGATTGGACGGGTAAAAACTCTCGCCATTCGGATCTCTCGTATTGGACTCGGGGCCTAA
AGGTTTCTCCATTTTCTCCAAAAGCGAATAAAATGAATACGCCATTGTGAAAAACAAATT
AACTATAATGCAAAATGTCAATTAATGATTTAATTAGGTTTTTTATGTTTCGTGGTCTTT
TAGCGTCTGAAACCCTCTCTCGTATTGGACTCGGG
