# Supplementary material for: Diversity, evolution, and function of myriapod hemocyanins
Source: BMC Evol Biol. 2018 Jul 5;18:107. doi: 10.1186/s12862-018-1221-2 (PMC6034248; doi:10.1186/s12862-018-1221-2)
Supplement: Supplementary file 4 — Data S1. Nucleotide sequences of the Hc and PPO cDNAs and gene identified in this study. (ZIP 81 kb) [file 12862_2018_1221_MOESM4_ESM.zip › Sequences/Lithobius forficatus/LfoPPO1.txt]

>LfoPPO1
CAGATAATAAAAAGGATGGTTCACAAAATATTCGGTTAAAATAAAAGTACACCTTGGAGG
CTGCGGTAAATACCTATTAAGTTAATAGTTCCAACTTACTTCTAAAGAGTTGTTAATTTA
AAAAGTGGTAAGCATCTAGAACAAACATTTTTAAATGTTCTTTTTCCAGCCTAGGGTTGA
AATTATAAAGAAATTGTAAAGATAAATTGTTTCAGGTAAGAAAGAATGCTTCGGTGGAGT
CAGTAGCGAACCTTGCAATGCAGTGATGCGTAAACAGTAATAAAACGAAAAATTCACATC
CAACTGTACGGGCAGTCCAGTGCTAACTCCAGAGAGCGATAAGGTAGTCAAATGGTAGCT
TAGTGATTAGAACAACGAACATGTTACCATAAGGATTACCATAAGGGTTACCAAATGGGT
GGAAATACCATTTTAGACTGTTAATTTATTTGGCTGACTTTAATCTTCTAATTCGTTTCA
GGCAATTTCTTCCTCTTAAAATTTATTAATCCTACCTTTACCTGTGATTTTTCAGGGAAT
TCCCGTGATAGTTATGAATTTCGACTGTATTTATTCGATAATCTGCTGAACTACGCAAAT
GTAATGTGCGAACTTAAGCACATGTTACAAAATTTTTAACTGCTTTTCATTACACATAAA
ATACACTGGCTAACAGTCTTGATAATGGTTCGTAAAAACAAATATTGTGAGTAAATTTGG
CAATATGCAAGCAGATTTTTGCAAAGATACTGCACATACACGTGCTTTCTCCAAGGCTGT
ATCTACCGAAAAAGAACTTTTCTACGCCCCTGGAAAAAACACAGTACTGCCATTTGTATC
AAGCACTTCGTTGCGAAAACGGATGATTACATCTGTAAAACTCATGTTGCTAGTCTTAAA
ATCGGCCAAGTTGGCTGCTTCAATATTGCGATCAAACGGAAACCCCATAGGTTTACTGTC
TGGATATTTTTCGTTGAGGATACCACAGTAGCTCGCAGCATCTTGGCATTTCTGTCCGCT
TCCACCAGTTACCCTGTCTTCATTTGAATTGGTTACCATCACGAACAACTGAAAGGACAT
TCCTTCGGGCTTCCCCTTAGGAAGCAGTAGGTGATCTGGCAGGCCACAACCACAATAGCT
TTGCTGCTCTTCTGATGATTCAGTCACTTCTTCAATCAACTGGCTAAACGTCTTGATATT
AGATAAGGTGACATTTGAGTCAGCGGAATTACGATGTATGATGTTTTTGCCAGGTTTCAA
TGATACTTCAAATTTATCCATTTCCATAAAAAGATGCCGCTGATCATTCAGTGGGAAAGG
TTCTTGCAATTCGTTCAATCGAGGAGCCAAAAAAATACGAACAGTGCCACTATGGGGAGT
AGATGTGCGGTTTTCAATGTCCAAAGTATACTGGAATGCCTCATGCTGGAGATGTCGAAC
CATAACCGATACCGCTGTTGGACTATTAAAATTCAATCCTCTGTCAAGGCGTATTTCACT
GTCTTCCCAAAATGTTTGAAGAGCATTGACTTGCTGGCTCAAACGTCCTTGTACTTTAAT
CTCTTCTATGTTAATGTCATTCCATATTAAATGCGTACTATATGGAAGCAAGGTTCTCTT
ATATTCCTGATACAGCAAGTCAATGAACTTGTGCCATCGGTAAAAAATGGGATCTCTCAT
AGCAGTTGCAGTATCCCCCATCACACCCATTTCCTCCCTAAAACGTCCATCTGGATCATG
AACCCTTGAAATTACATCATGACCATTGTTGTGGAAGTCTCCATAATAATCCGGGTTGGG
GCTCAACAAACTTGCTTCGACTATATCTCCAATTTTATCAATTCCAGTAATTTCATCAAG
TCGCTCTCTTGTCCCATCAGGCAAAAGGATAAATCCCCGATGAATTGAATCCAAAATTCT
TTCATACCAGGTCTGTAAACGAGTTATTGTAACATCGGGCAAGTCTTTTAGTACCATGTT
AACTGGTCGGCTTGCGTAAACTGTGCCAGATGTTTCTTTGCTCAAATGAGGAGCATAACC
TTCTTGCATCGGGTCGCTCCAGTTGTCAAACGATTCTACTCTTCTTAAGTTGTGGGATAA
TCTTTCTGCGTCGTACCTGGCTATCATTTGTTGATGCATGTAATAGAAGAGTTCCCCTTT
CCGATCCTTCACTCCACCCATTTCTGGGATCCAAGTAATTGGATAAACAATGTGCCAGTG
CCAGTGATGGGCATTTAAATTAATGTCTTCTCTCCAGTAAGCAAGACGATGTTCAATATC
CAAATCATTGCCTGTGAAATCTAAACCAATTACCAGAGGAGTCTGCGGTTCACTTTGCCG
GCGTTCCATATTCCGTGCTCGTGATATAATGTCTGCTGGAAAAAATTTTTCTGGAAGAAT
TTCTTGAATTGGTGGTAACCGAACCATCCTCATTTCTGGTTTGTGAAAAGTGACAATACT
TGCAGCATATACAAACAATTCTTCATTTATTCGATCACGGAGAAATGCCATTGCCAACTG
TAAGTCCCGGTCTTCTAATCCCATAAGAAGTTTTACTACTCTCATTGCTTCATTTAAATG
TTGTTTGCGGAATACTGAAAACATTCGGCCTCTGGATAACTGGCCAATTCCACCCATTTG
ATTTTTTAGACGCTCCTCAACTTCTGCTGCATCTCGACTATTTATCACTGGTCCACCTGA
GAATGCGTTTTGGAATGCTGCCCTAGACTCTAGAGGCTCGGTGACATGTTCAAATAAGTC
AAGCATAACTCTTTGCATTCCTGGTCGTGCCATGCTTTCGTGTAGCTCGTCCTTTCTGCT
TGCAGATACCGGTGCGTCGTTTGCGATTCCGAGCCACTCTTTAACCTGATCAAGAATACT
GAAGCGGTCCTCCTAAACACGGCTTTCAAGGTTGTAGGTGACGCTTCCAGGCGCAAGTTT
GTTCGGGAAGTGCAAAGGCCTGGCGTTTGGTTAGAACTGTTG
