# Supplementary material for: Diversity, evolution, and function of myriapod hemocyanins
Source: BMC Evol Biol. 2018 Jul 5;18:107. doi: 10.1186/s12862-018-1221-2 (PMC6034248; doi:10.1186/s12862-018-1221-2)
Supplement: Supplementary file 4 — Data S1. Nucleotide sequences of the Hc and PPO cDNAs and gene identified in this study. (ZIP 81 kb) [file 12862_2018_1221_MOESM4_ESM.zip › Sequences/Newportia adisi/NadHcB.txt]

>NadHcB
TTTTTTTTTTTTTTTTTTTTTCCATTTTTTCAAACTGCATGCTTTATTCTCATTTCTCAA
TTAAAACCCATCTTTATCACTCTGATCACCACAATTATATTGTCCTCTCATTACCCTTCT
CTTTCTTTCTTGCAACTCAATTATGAGCTTCCTTTCACAACCGTGTTGTCATACCGGATG
CTGATGTCGGTTTGGTACATGTTGGGGGTTCTGAACTGCTCAAAGGTACGAGCATCAGTG
TGTCTGTCGAAGGGATAACCATGAGGTCTTCGATCTGGATTCTGGCCGTACAAAACGCTG
CAATAGCTATGTCCATCGCCACAATGGCAGCTTTGATCAACATCAATGCCGTCCTTTTGG
TAGTCAGATACGACAACATAGAGTTGAAACTCAGTTCCTTCGCTAGATCCTCGAGGGATC
AAAAGGTAATCTGGCCAACCACAGTGGCAACTGTCATCATCTTGCCGAGAGCTTGGGTCC
GCATACACATTTTTGTGATCTTGGATCACAGAGGACTCGGACGATTGTCTTGTGATGGTA
TTTTTGCCAGGAGCAAGTTCAGCAGCGAATTTATCCAATTCGATGACAGTACGACATTGT
TCGTTGAATTCAATTTGTTCTCCCTGTTCGTCGTATTTGGGAGCCAAATAAATGCGGATG
ATAGCCCTCTTGGCACTTCCTGCATTATTGGTCACTTGGATGTTGTATTTAAAATCTTCG
TGGGCAAGATGGCGAACTTTGATTTTAGCAGAGCTGTCTCCGGAGTAGCTGAACCCACTG
CCAACGTGCACAATGTCTTCTTCCAAATGAGTTTTGATCTTGTTCACTTTGGAACCTTCT
ACGGTAACTTCCTCGACTTTCACGTCGTTCCAGTTACGCTCTTCTTCGGTGTAAGGATGT
AGAGAGTCTTTGTATTCTTGGAAGACATCATCCACATACTTGTGCCAGCGGTAAAACAAA
GGATCGCGGGCTGAGGTGACAACATCATACATGGCACCATAGTCTTCGCCATATTTATGG
TCAGCATCAGCAACACGAGCAGCAATAACGTGAGCATAAGAATGAAGTCCTCCGTACAGA
TTTGGGTTCACACTATCAACATTAGGTTCCACCAAGTGACTCAAGATATCGATACCATTT
TCGTCGCGCAAAGTGACATTAGCGCCAGAGCTAGAGATGACATATCCTCTGTGGATAGCA
TTGAGTAAACGATCACGCCATTGGCGCATTTGGTTGCGAGTCATTTCTGGAAGATCGCGA
AGTACCAAGTTGGCTGGACGGAACATGTAACGGTATTGATACCTATCCACAGTCAAATGA
GGAGCATAACCTTCCTCGATAGGATCATCCCAGTTTTCGAATGGAGTTGTACGAGGCAGG
TGATTGCTCAGAAGTTCAGCATCAAATCTGTTGACCATTTGGTGATGCATCCAGTAGAAA
GCTTCACCAGTGCGATCTTTTGATGTATCTGGTCCCGAAGGAATGACTCTGTTGCCCAAA
AGCAAAGAATTCTGTACATGCCAATGGTAATGGTGAGAATTCAAAGCCAAATCATTAAGG
AAATAGTTCAAACGGCTGTAAGGGTTGCGGTAATCATAATCGTGCGCCGTATCGTCAACG
ACAATATTCTTTTCTCCTCGGAGAACAGCCTCTTTAATTTGCACAATAACATCGGTGGTA
AGAAATTTATCCGGATAAACATCATGAATTCTTGGCAAAACGACACCACGAGTGTCATCT
CGATGTGTAACAGCCACATTCAAGACGTACAGAAACATATCTTCATTAATGTAATGACGA
AGAATCTCAGCTCTCCTGATGAACTGGTCATAACTGTCAGGTTCTAAAAGAAAGTGGAGA
GAAGCGTTGGCTTCTTCTATGTATCTTTCATCAAAAACAGAATAAACCTCTCTTTGTTCT
AAGATTCCCCAATGAGAACGGTATTTCTTTTCTTCATCAGGTGACAAATTTTGGTCTCTC
TGTGGTAGCTGGTGGTAAGGTCTATTTACATATTTGATGATATCCAACAATTGCCCTTGC
TTAGCATCGATGTCTTTCGTCCTAGGACACTGTTCTGCAGAAGCCAAAGTAAAGATGGCA
ATTGCCAGGAAGATCCACGAGATCGTCGGACTGTAGAAC
