# Supplementary material for: Diversity, evolution, and function of myriapod hemocyanins
Source: BMC Evol Biol. 2018 Jul 5;18:107. doi: 10.1186/s12862-018-1221-2 (PMC6034248; doi:10.1186/s12862-018-1221-2)
Supplement: Supplementary file 4 — Data S1. Nucleotide sequences of the Hc and PPO cDNAs and gene identified in this study. (ZIP 81 kb) [file 12862_2018_1221_MOESM4_ESM.zip › Sequences/Newportia adisi/NadHcD.txt]

>NadHcD
TTTTTTTTTTTTTTTTTTTAGATGGAATCACTGATTTTATTGCTTAACAAACCACAAACA
ACTATCACATTTCATGAATTATTCAACAAAAACATTTCAAATTAAAATTTGACAAAAAAA
AGGAAAACAATTTTACAATATTCTTGATTTTTCATTTCTTATTGACGCCTTAAATGGATT
GACGCCCATTCGTATTCTCGATACGAAGGCTCCATGTATTCGCCAGTGAAGTAGATTGTG
ATGTTCGTCGAACCCATATTCGATGTTCTCCAGCTATCAAAATTTCTTTCGTCAATTCTT
TTATCGAAAGGATAGCCTAAAGGACGGCGATCAGGATATCTTTGCCAAGGCGATCCGCAG
TAGTTGATGTTCTTCCAACAAATATCATCTTGATATTGATGTTGCTGCTGTTGTTGATGT
TCATGATGATGTTGCTCTTGCACAATATCTTCTTCAGCATTGGTCAGCACGACATAAATT
TGGAAATTTGTGCCTTCGGGTTGGCCTCTAGGTAAAAGCAAGTAATTGGGAAATCCGCAT
TGACAAGCATCTTCTGGGTAAAGCCTTTCTACTGGTTCGTAGAAAGAGCGTCCATGAGAT
GTAACGCTAGAATCCAAACTGGAACGTTCGATTTTGTTCTGTCCCGGTTTTAAGACAGCT
CGGAATTTATCCAATTCCAAGACAATATGTCGTTGTTCGTTCAGATCGAAAGTATGACCT
CTTTCGTCTTCTGTGAGAGCACCAAAAATTCGTACTACAACTTCACGTTGACTTCCAGCG
TTATTCGTGACAGAAATGGAGTAGTTGTATGGCTCGTGATTCAAATGATGAAGTTTGACC
AAAGCTTTGCTTTTGGGTGTGTAAGTAAATCCTTTGCCAATTTCGTACACGCTATTCTGC
CAGTAAGTTCTGACAACGTTAGGTTGACTTTGGCGTTCGTTTTTCTGGGTTTGGGCGTTT
TGTTGGTTCCAATAGTGGCCACCTCGGATGTTTCCATATCGACCTCCTTGATGCCATTGT
TGGCCGTGATGCCAATGTTGACCACCGTGTCCATGATGTCCTTGATGATCTTCAGGATGG
TCACCATAAGCGACGACCTGAACGCTGTTCACTTCGACATCATCCCAAGATCTTTCTTCT
CTGCTGTAAGAACACTGTTCCTTATGTTCTTGTAGAATATTGTCGATGTACTTATGCCAA
GAGTAGAAAAGTGGATCTCGAGCTGAAGTAGCCACATCGTACATAACTCCATTGCGTTCC
CATCGAGCTTCTGATGGAGTTGTCACTTTGCTAGCAATGACATGAGCGTAATTGTGCAAG
TTGCCATATAATCTTCTGTTAACGCTAACTCTAGACGCTTCAAGAGCAGAAGCGATGTAA
TTAATAGCTTCATTGTTATCTAATTTTATATGAGTTCCATTTTCAGACAAAAGGTAGCCT
TCGTGAATAGAATCTACAAGATTATTCCTCCATTGGATCATCTTGTTTCTTGGCAGGTTT
CTAAGATCTTTAAGGACGACGCCAGATGGACGATAAGCGTATTGGTAACCGGTTTTGTCG
ATGGCCAAATTAGGAGAATAGCCAATCTCAATGGGTTCGTTCCAGTTTTCAAATGGAGTG
GCACGGGGCAGTTGGTTGGAAAGAAGTTCAGTGTCGTATCTAGCAACCATTTGTTTGTGA
GTCCAGTAGAATATCTCTCCTTGTCTGTCAGAGGCTCCACCAAGTTCTTCTCCTCTGACG
GCAGGATGAAGAACATGCCAATAGTAATGATGAGAATTCCTGGCCACGTCATTGAGAAAA
TAAGCTAATTGCTGACTAGGATCTGCACTGTTGTAAGCTTCTGGTTCAGTGGCATCGATT
ACAGGGACCACGTCTCGGTAATGGCCTCTACGAGTGGCTTCCTTTATTCTTTGGATCACA
TCTCGAGTGAGGAATTTATCAGGGTAAATGTCATGTACTCTTGGCACATGAATGCCTCGA
GTATCGTTTCTGATTGTGATGGCTACGGATAAACCGTACAAAAAGAGATCTTCATTCACT
CGTTGGCGGATGACTCTTGCTCTGGATAAGAATTCGTCATATGTTGGTGCCTCGTATAGA
ATACGAATTGTGTCGATGACTTCTTGGGCGTTCCGTTCATCAAACAGAGAGAACACTTCA
TCACGAGGCAAATGGCCTAAACGATGAAGATCATCTTCATCGACTACATCGTCGGGATAC
TCGTACTCTGGACGAACAGGCTTGTTGATGAGATCGACCAAGCTCTGAATTTCTTGCTGC
TTCAGTTCATATCCTTGGGCAACACTCCAAGATCCATGAACACCTTCCTGCTGTTGGTAA
TGATATCTTTGGCCTTGCCATTGCTGGCCCAGATGGTGATGAGCATGGGCAATGCCCCAA
AGGAAGATCAAGAAAGTCCACGTTCTCATGTTGAACACTGTCACAGAAGATCGTCGGACT
GTAGAA
