# Supplementary material for: Diversity, evolution, and function of myriapod hemocyanins
Source: BMC Evol Biol. 2018 Jul 5;18:107. doi: 10.1186/s12862-018-1221-2 (PMC6034248; doi:10.1186/s12862-018-1221-2)
Supplement: Supplementary file 4 — Data S1. Nucleotide sequences of the Hc and PPO cDNAs and gene identified in this study. (ZIP 81 kb) [file 12862_2018_1221_MOESM4_ESM.zip › Sequences/Polydesmus angustus/PanHcBI.txt]

>PanHcBI
GGGACACTGACATGGACTGAAGGAGTAGAAAATTTTTTTGTGCAGACAGCCATTTGGACAGCTCACAAAA
ATCCTCTCCTCATTTTTGGTGTCCAGCGAACACCTAACAATCATGAAACTCATCCTCTGTTTAACGCTTT
TCATCGGCGTTGCTTTAGCCGACAGAAACTGTCCGGCACCGACTAATGTGGAGGCTAAACAGGCCATGGT
CGATAATTTATTAACCTTTATTAACAAACCCGATAATCCTCCTGCTCCAGTTCCAAATGTGGATCCATCG
AAATTGAAGGGCGTGGGCTACTTACCTAAACGGGAAGTGTTTTCCATGTTCGACGAGCGCGAGTGGCCGG
AAGCCATCGAAGTCCTCAAGAGATTTCTGACTCCTCCCACTTTCGAAGAGTTTATTAAAGTAGCGGAAAC
GCTGTACCCTCGCATGAACGAGGACTTGTTCTTCTACTGCTTCTCCGTGGCCATCGTCAACCGACCGGAT
GCTCAAGGAGTGCGCGTGCCCAGGGTCCAAGACGTATATCCCGACAAATTCTTCGAACATTACTTGTTGG
TCAGCATCAAGGACAAAATTATGACCGGACACAAGAATCCGGTGGTGAACGACACTCACGACTTCCACAA
CCACTACGACCCCTACCGGCGCGTGGACTACTTCACGGAGGACATGGGCATGAACTCGCATCATTATCAC
TGGCACGTCACTCACCCCCTCTTCCTTCCCGACGTCATCGAAGGCGTCCACAAGGACAGGATCGGAGAGC
TCTTCTACTGGATGCACCGACAAATGGTCGCTCGATTTGACAGTGAGTTGTTGTCCAACCATTTGCCTCG
AGTGTCCGCTTTCGAGCACTGGGACGAGCCCATTCACACTGGTTACGCTCCTCATTTGACCATCCACCGC
ACCGGATATCGCTACTTGTACCGTCCCGATGGCCTCATCCTTCAAGACTTACCCGAATTGACCAAGAGCC
AGATGCAACAATGGAAACTACGAATCTTGAAAGCTATTAAGCGCTCCAACTACGTCGCCACCAACGGAAG
TTACGTGGCTTTGGACAAAGTGAACGGCATCGACACTTTGGCTCATTTGATTATATCCACCACTGGCAGC
GTAAACAGGAGATACTACGGAAACTTGCACTCCTACGCCCACACCATCGCGGGAAAGATCGCCGATGCTA
GCGGCAAATATGCTGAAGACGCCGGTGTGATGATCGATGTGACCACGTCTGCCCGTGACCCTATTTTCTA
CCAATGGCATAAGTACATCGATGGCCTTTTCCAAACTTACCAAAAAACTTTGAAACCCTACAACAAATAC
GAGTTGTCTTTCCCTGGGGTATCCATTGAAGATGTCCACTTGGAAACCGAAAGTGACCGAAAGAGTGAAC
ACCACGATGACCATCATGATGACAAACACGACGACAAGCACAATGAAAGTCACGATGATCACCATGATGA
CCACCACGAAGACGTGATCCATACTTATTGGACCTTGAATGACTTTAAACTTACCAAGGGATTCGATTAC
ACTTTGGATTCCGAAGCGATTATTCACATGAAACACATCGACCATGAGGACTTTACTTATGTCTTCGACG
TGGTCAATCACGACCAGAAGGAAAAACACGCCGCGATTCGCGTCTTCCTCAGACCAACCTACGATGAAGC
CGGCCACGAATTCACACCCGAACAATTTTGGCCACTTATCATTGAATTGGACAAATTCACATACACTCTA
AAACCCGGTCACAATATCATTCGACACAATGTGAACGAGTCCAGCGTGACCATGCCGCGTGAACAGATCT
ACGACAGCGTGAAGCAGTGGTCAACCAAGGAACACGACCATTGCCATTGCGGCTGGCCAGAGTACATGCT
CTTCCCTAAGGGCAATTACGAAGGAATGGCTTTCAAGCTGTTCGTTATGGTCACCGATTGGGATCAAGAT
AAGATCTCCGACGACACTTCTTGTCACTGCAAGAACTCTTTGTGCTACTGCGGAACCATCTTCCAAGAGT
ATCCGGACAAACGACCAATGGGCTTCCCCTTCGACCGACCTCTGCCCAAGTCCGGTTGGGAAGCTTTCAG
AACACCCAACATGTTCAGGAAGGATTTGACCGTCAAGTTTACCGGATATTCCCACATTAAACATTAAAAT
TAAAGACTTTTTTAATTTGATGTTTTATTATGTTGTACCAAAAAAATAAAAAAATTTTCTTTCAATAAAA
