# Supplementary material for: Diversity, evolution, and function of myriapod hemocyanins
Source: BMC Evol Biol. 2018 Jul 5;18:107. doi: 10.1186/s12862-018-1221-2 (PMC6034248; doi:10.1186/s12862-018-1221-2)
Supplement: Supplementary file 4 — Data S1. Nucleotide sequences of the Hc and PPO cDNAs and gene identified in this study. (ZIP 81 kb) [file 12862_2018_1221_MOESM4_ESM.zip › Sequences/Polydesmus angustus/PanHcC.txt]

>PanHcC
GTGTGTGTCAACAGTGTGACATAATCTCTGAACCTAAGATGAAGGTGGACAGTGGCTTCACGCTCTTTTT
CTTCCTGCTGGCCGTTTCCGGTCTGGCAGTGCAAGCCATCATCAAAGATACGCACTGCGCGCAGGCGACC
AATACCAAACTCAAGCAACTTCAAATTACTCAAATTATTTCGAAGATTAATAAGCCAGTTCCGGCGGAAA
TCAGGAGTTCCGAGAACATAATCGAAAAGTCGCGCCTGCGCACTTTGGGTCAGTTGCCCCGCCGAGAGGT
GTTCTCCCTCTTCGATGCCCGCTACTGGAACGAAACCTCGCAAGTGCTGGACCTCCTCATCGAGGCCAAG
ACCTTCGATGACTTCATCAAGAGGAGCGAGGTGATCCAGCCCTTGGTCAACGAGGAGCTCTTCTTCTACG
CCTTCTCCGTGGCCTTTTTGCACCGCCAGGACACTCACGGCCTGCACGTGCCGCGTGTCCACTACGTCTT
CCCCGACAAGTTCCTCAAGACGGAAGTGATCCAGAAGATGAAGCAGCTGACGTACAACGCCGAGAGATAC
GGAAAGAGTGCGATTGTGGAAGGAAACGACTTGAGCCACATTCACAACTATTACGACACTCACGATGAGC
TGTCCTACTTCACGGAGGACGTGGGCATGAACGCGCATCACTACCACTGGCACGTGGTCAACCCGGCCGT
GTGGAAGAACAAGTACGGAAACTACTCCGACCGCAAGGGGGAGCTCTTCTACTACATGCACAGCCAGATG
GTAGCCAGATACGACATTGAGCGTCTGAGCAACGGTATTCCCAGAACAGTTCCGTTCCAAAGCTTCAACG
ACGAAATTGAAGAAGGTTACAATCCTCATTTGACGATGGCCAAGACGCAATACCATTACGCCTACAGACC
ACCGCACTTCACCCTCCAGGACCTGCCTACTCTCCCCAAGAGCAGACTGCAAGAGTGGTCCAACARTCTC
TTCCACGCCATTCACACCGGTCAACTCACCAGGCCCAACGGAACSAAATTGGCCTTGAACAACGAGCACG
GTATCGACTACTTGGCCAACACCATCGAAGCCAACTACGACTCGGTCAACTACAAATTGTACGGAAACCT
CCACTGCTACGCCCACGTCATCTCCGCCAAGATCACCGACCCCACCACCGCCTACAACGAGGACTACGGC
GTCATGTACGACGTGGCCACTTCCGCTCGAGATCCGCTCTTCTACCGCTGGCACAAGTTCATCAACAAGT
TCTTCTCCGAGCACAAGAAGATGCTGAAGCCTTACACCAAGGACGAGTTGGACTTCCCCGGCGTGAAAGT
GGAGAAGGTGTCCGTGCAGACGTCGACCAGCGAGCCCAATCTCATCCGCACCTTCTGGCAGGACGCCCAC
CTCAAAGTGCGAGAGGGATTCCTCTTCACCAGACAGAGCCCAGCTTACGTGAAACTGACTCACTTGGACC
ACGAGACCTTCACCTACCGCATCGACGTCAACAACGGAGGCTCCGCCCACGAGGCCGTCGTGCGCATCTT
CCTGGCACCAGTCTACGACGAGTTCGAGCACCGCTTCGACATTAAGCACCAAAAGTCCCTCATGATCCAA
ATGGACAAATTCGTCACCAAACTGACACCCGGTAAGAACACCATCGTGCGCTCCAGCCTCAACTCCACCG
TCACCATGGAAGCCAACAGCATCTTCGGAGCCAAGAGACCGTCCAAGACCATCGACAATTGCCGATGCGG
ATGGCCAGACTATTTATTGGTGCCCAAGGGAAATTACGAAGGAATGAAGTTCCAACTCTTCGTTATGGTT
GGCGATTGGGCTAAAGACGAGAACACTGAGAGCCGAGGCAATTGCTTCTGCAAGGACTCGTTAACCTACT
GCGGAGGAATCGACTCCAAGTACAGGGACACCAAGCCCTTCGGTTTCCCCTACGACAGGAAGATCAAGGC
CGAGTCGTGGCAAGACTGGGAAACGGACAACATCGCCCACACAGACATCACGGTCAAGTTCGTCGGAGAT
GACCTCCACGATACTCATCCCGAAGAATTCAGCGACGATTAAACTTTCTTTCCCTCCCTTCACTTATTAA
