# Supplementary material for: Diversity, evolution, and function of myriapod hemocyanins
Source: BMC Evol Biol. 2018 Jul 5;18:107. doi: 10.1186/s12862-018-1221-2 (PMC6034248; doi:10.1186/s12862-018-1221-2)
Supplement: Supplementary file 4 — Data S1. Nucleotide sequences of the Hc and PPO cDNAs and gene identified in this study. (ZIP 81 kb) [file 12862_2018_1221_MOESM4_ESM.zip › Sequences/Prostemmiulus/ProHcBI.txt]

>ProHcBI
GGAGAAGACAAACGAAGGACTGGGCCAAAGTCTTATCTGTATAAAATTTAAAACAGTAAT
AGCAATATGAGACTATTGGTGTTGGCCCTGGCCTGCTTGGCCGCTGTGGCCTATGCTGGC
GACGTGTGCCAACCTGCCACAAATGTCGAGTCCAAACAAGGGCTGATAAATAATTTGCTG
ACTTACATCAACAAACCAGTAAATCCTTCTCCTCCAGTACCTCAAGTTGACTCCTCGAAA
CTGAAGGGTATCGGGCTTCTTCCGAAACGCAAGGTCTTTTCAGTTTTCGACGAAAGGGTA
TGGCCAGAAACGGAGAGGATCCTCGAAAAATTCTTGACTGCCCCGACCTTTGAAGATTTC
ATCAAGGTTGCCGAGACGATTTACCCCAGGGTCAACGAGGATCTGTTCCTGTACTGTCTG
TCGGTGGCAATCCTGCACCGTCCTGATGCAACCGGTGTGCACGTGCCAAAGGTCCACATG
GTCTATCCAGACAAATTCATCCATCGTGACGTAATTATGAGGCTGAAGAATAAGGTCATG
GCAGGTCAAAAGAACGTGATCATCAACGGTACCCTCACTCATAATAATTACCTGGATCCT
TACCGACGTGTGGAATACTTCACCGAAGACATTGGCATGAATTCTCACCATTATCACTGG
CACGTTTTGCACCCGATTGTCTGGTCGTCCAAACTGGGCAACCCTAAGGACCGCCCTGGC
GAGTTTTTCTATTGGCTGCACAGACAGATGGTCGCCAGATTCGACAGTGAATTGTTGTCT
GAAGATATTCCCAGAATTGAACCGTTTGACAACTGGAACGAGCCAATCATGATCGGTTAT
GCTCCTCACCTGACTGTCCAGCGTACCGGATACGAATACATGTTCCGACCGGAAGGCCTT
GTTCTGGACAATCTTCCCGAGCTGACCAAGGACGAGATGTACCAGTGGAGGATGCGCATT
TTGGAAGGTGTCCACCGTGGCCGACTGACATTGGACAATAACACGAAACACGAACTTCAC
GGAGAGGACCATCACGACAACGACGAGGACGAAATTCACGCAATCGACACCCTGGCCAGC
GTCGTCGTCTCGAGCAGGACCAGCCTGAACAAGGAATACTACGGGAACCTTCACAACTAC
GCCCATGTGATCGCATCAAAGATCGCCGATTCCCATGGCCAACATATGGAAGATTATGGT
GTCATGTATGATGCAACCACTTCAGCGAGGGATCCACTTTTCTACAGCTGGCATAAATTC
GTTGACAGCATCTTCACTGAATACCAACATACTTTGGAGCCATACACACACTACGAGCTT
ACCTGGCCTGATGTCAGTTTGGAGGAACTTTACGTTTTGGATGACGAAGAGAATGAGGTT
AACAATCTCCGCACCTTTTACGACACGATTCCTATGAAGTTATACAAGGGATTCGATTTC
ACCAGAGATACTGAGCCAACGCTTTTGATCAAGCACCTTGATCACGACGATTTCACGTAC
CACATCAAGGCCAAGAACCACGCCAAGACACCCAAAAAGGCCGTTATTCGCATCTACTTA
GCTCCTAAGTACGACGAACACTACCACGCCTTTGAGCCCAATGAGCAGCGTCTGTTAGTA
ATTGAGTTGGACAAATTCTCCACGGCTTTGAAACCTGGTGTGAATAACCCCGAGCGCCAT
TCCAATGAGTCCACAGTGATTATGAACAAGAACTTCATCTATGGTGACGGCAGATTAGCT
AAGATTCACGACCACGATCACTGTTGGTGCGGCTGGGCGGAAAATCTTCTGATTCCAAAG
GGCACTTACGAAGGAATGAGCTTCTACCTTTTCGTCATGGCCACAGACTACGAATCTGAA
GAGATTCCTGACGCTTTGAATAACCCATGCCTTTGCAAAGATGCCCATAGCTATTGTGGA
ACCATCTTTGGAAAATACCCAGGCAAAAGACCATTTGGCTTCCCCTTCGATCGTGAAATT
TCTGAACAAGGATGGGAAGAGTTCGAGACCCAGAACATGATTTCTGAAGAAATTACCATT
CATTTTACCTGTGAAGGAGAACATCATAGGCATTAAAGTGTGAAAATTCCGTCAATTTTT
ACCAACTTACGGTGGAACATGATGCTTATTCGCTAATAGATTCGAATTGTAAAGATGTAG
TTCGAGAAAAAAAATAAAGTTTCATTTTATAAACAAAAAAAAAAAAAA
