# Supplementary material for: Diversity, evolution, and function of myriapod hemocyanins
Source: BMC Evol Biol. 2018 Jul 5;18:107. doi: 10.1186/s12862-018-1221-2 (PMC6034248; doi:10.1186/s12862-018-1221-2)
Supplement: Supplementary file 4 — Data S1. Nucleotide sequences of the Hc and PPO cDNAs and gene identified in this study. (ZIP 81 kb) [file 12862_2018_1221_MOESM4_ESM.zip › Sequences/Prostemmiulus/ProHcBII.txt]

>ProHcBII
CGGATAGGGCCTGTTGCGGGCTGTTTCAAGATTTTATCCAATGATGAAGCTGACGCAATT
CATCATCTTTGGCCTCTGCCTGGCTTTGGCACTGGCAGACAAGAAATGCCAGGACGCCAC
GGGGGACTTAAAATTAAAACAGTCGCTGATTCAGAAAATCGTGGATCACGTCAACAGGCC
CTATCTGCCCGACACTGAAGCTCCAACTTATGATTCGCCCAAAATGAAATATTTGGGAAA
ACTTCCCAAAACTGAAGTTTTCTCATTATTTGATGAACGTCAGTGGCCTGAAGCCGAATT
CGTCTTGAAACTGATGATGAAGGCAACAGATTTTGATGAATTTTTGCGGGTCAGTGACGC
CATCCGTCACCGAGTTAACAATGATTTGTTCCTGTACACGTTTTCCGTCGCAATAACTCA
CCGTCCGGACACAAAGGGACTTATGCCCCCTCGAGTCCAGGACGTCTACCCGGACAAGTT
CTTCACTCATGACGTCATTGTTAAAATCCGAGAAGCAGCTAACCGTGGAGAAAAGAACAT
AGTTGTGAACGACACCCACGACTACTGGAACAACTTGGACTTGCACCACCGCCTGTCTTA
CTTCACCGAAGACCTTGGCCTGAACTCTCACCACTACCACTGGCACGTGATGAACCCAGC
GCTGTGGTCGAGCAAGTTGGGCGAGGTCAAAGAGCGCAGGGCGGAGCTGTTCGCCTGGAC
GCACAAGGAGATGTTGGCCAGATACGACTCAGAGCGAATGTCGATGGACTTGCCCAGAAC
GAGGCCGTTCGAGGACTGGGACCATCCGATCCACACCGGATACGCACCACACCTGACCAT
AGACCGAACAGGCTACATCTACAGTTTCCGTCCAGACGATATGGTCCTGAAGAACCTTCC
GGAACTGACCAAGCACCAGCTCCGTCTATGGAGAGGGCGCATCCTGGACAGCATCCACAA
GCACTACGTTTACGCCAGAAACGGAACCAAGATCAGTATCCGTGAGGAACCAGAGGGTAC
CGATATCGTGGCCAGCCTAGTGGAATCTAGTCGAGAAAGTATCAACAGGCCCTATTACGG
AAACCTGCACTCCTACGCCCACGTCATTGCGGGCCAAATTGCTGACCCCGATGGAAAGTA
CGAGCAAGATCACGGTGTCATGTATGACGTAGCTGTCTCTGCCCGTGACCCTCTGTTCTA
CAAGTGGCACAAGTTCATCAATAACATCTTCAGGGAATACAAGGAGACCAAGACCGGGTA
CACCCCCGCAGAGGTCACTTGGTCAGGTATCGATATCGAGTCCGTGAAAGTCCAGGGAGA
GAAAACGACCAGTGTTCCCAACAAGATCACCACTTTCTGGGACCACAGCACCTTTAAGCT
CGGCAAGCACTATACGTTCACCGGACAGAGCACTGCTGAGATAAATGTTCAACATTTGCA
ACATGAAGACTTCAGCTACGACATTGAACTTGTAAACAATGCTGGTGGCGAGAAAAACGC
CCTTGTCAGAATCTTCTTGGCTCCGAAATACGACGAACAGCATAAACCTCTGAAACCGAA
TGACCAGCGGTCACTTGCAATCATGTTGGATCAATACATCGCCAAAATCAAGCCAGGCAA
GAATACCCTGCACCGCCATTCGTCCGAATCTACGGTAACTGTTCCGGACAAGTACATATT
CGCCCCTGCCGATACCTTGGACTACAAGGAGCAGACCTGTAGATGCGGATGGCCCAATTA
CCTGTTGGTCCCAAGGGGTAAACCCGAAGGAATGACGTTTAAGCTCATCGTTTACATCTC
CAACTATGACGAAGAGAAGACCGATTACGACAAAAGCTGCTATTGCCCTGGTTCGGGCTC
CTATTGCGGAATCGTGGCCGGAAAATTGGGAGTGAAGACACCATTGGGCTACCCGCTCGA
CAGAAAGATCGACGGCCTGAAATGGAAGGAAATCCAAGGGCCCAATCTGTACACCAGTGA
CGTAATCATCAAATTCGTAGGAGACAATCTCACTCCGACCTGCTAAACTATCTGAAACAA
TTCTAGGGGTCCTTTTCAGCTAATTTTTGTAGCATTTTACCATGTGGCCAAATGAAT
