# Supplementary material for: Diversity, evolution, and function of myriapod hemocyanins
Source: BMC Evol Biol. 2018 Jul 5;18:107. doi: 10.1186/s12862-018-1221-2 (PMC6034248; doi:10.1186/s12862-018-1221-2)
Supplement: Supplementary file 4 — Data S1. Nucleotide sequences of the Hc and PPO cDNAs and gene identified in this study. (ZIP 81 kb) [file 12862_2018_1221_MOESM4_ESM.zip › Sequences/Prostemmiulus/ProHcC.txt]

>ProHcC
GCAGATTTTTGACGATCAAGGGTCCTATTTCCGTTAGTCTTGGGCAAAATGCGGCTTTTC
GTCTTTCTTGTGGCCGCTCTGGCCATTGCGGCCACCGAAGCCCTAGTGAAAAAGGATGAC
CGATGTGAAGTCGCAGATGATCTTATTTTGAAACAAGAAATCGTAATCCAACTCATAAGC
ACAATCAACAAGCCCTTTTCTCCACGCTACAGAGACCCGAAAGGAATTTTGGAACCACAC
CAACTAAAGGGCTTAGGAAAGTTACCACGAAATGAAATATTTTCATTATTCGACCAAAGA
AATTGGGACGAAACGATCCACGTAATCGAACTCCTGTTAGATGCTGTCGATTTTGATGAT
TTCATCGAGAGGAGCGAAGTTTTGCTTTTGAGAGTGAACCCCGAATTGTTTTACTATTCA
TTCGCCGTGGCCCTTTTGCACCGAGATGACACCAGAGGGATCCACGTACCCAGGGTCCAA
TATGTCTTCCCAGATAAATTCCTAAAGGAGCCCGTCATTGAGAAACTAAAACATTTAACG
TCCATTCCAGCTGGAAACCAACCGCCCATAGTCGACTTCCATGAAGGGGATGAAGGCAGC
ACATTGGACCCCAATTGGGCCGTTACCCACTTTACGGAAGACATAGGTCTCAATTCGCAC
CACTATCACTGGCACACCGTTAATCCGGCCGTTTGGCAGGATAAATTCGGCGAGAAGGAC
CGCAAAGGCGAACTATTCGCGTACATGCACCTTCAAATGATCAACAGAATGGACGCTGAA
TACCTGTCCGAACATCGTCCAAGGATTAAGCCCTTGAATAATTGGGACGATGAGATTGAA
GAAGGTTACGACCCTCATCTGGCGATCGCTAAGACCAGGTACCATTACGCTTACCGCCCA
CCTCACTACGTAATGAAGGACCTTCCTGATCTGCCCAAAACCAAGATGGCGGAATGGTCC
GTCAGGCTGTTCAATTGCATCCACAGGGGCCGCCTGATCGCCGCTAACGGCACCGAAGTT
CCTTTGGACCCAGAACACGGTATCGACATCTTGGCCAATGCCGTCGAATCCAATTACGAC
AGCGTCAATCCGGACTTTTACGGAAATATCCATTCATACGCTCACGTCCTTGCAGCCAGG
ATCACGGATCCGAGCGGAGCGTACGGCGAAGACAGTGGCGTCATGGCCGACACCGCCACC
GCAGCCAGGGACCCCTTGTTCTACAGATGGCACAAATTCATCCACCATTTCTTCCGTGAA
CACAAGGAGATGCTGCCACCGTACACACGTGAAGAGTTGAACTTCGATGACGTCATCGTT
AAGGGCGTAACTGTTCAGGGAGAAGGTAGTAAGCCGAATTTGATTAACACGCACTTCCAA
AACACTCTCTTCAAGGTCCATCAGGGATTCGTTTTCACCAAAAATTCAAAGGCTTACGTG
AGATACCCTCATATTCAACACGAAGATTTCGAGTATATTATTGACGTTGAAAACAAGGGT
GTATCGAAAAAGGCCGTAGTGAGAATCTTCATCGCCCCATTCTACGACGAATTGGGCCGA
AAATCAACTCCGAACCAAGTCCGCAGATCGGTCATCGAGATGGACAAATTTTCCGTAAAG
TTGACTTCGGGCAAGAACACCATCCGTCGCTCTTGCGCAAACTCCACGGTGACGGCCCCA
GCAAGGTCGATATTCGGAAGCCCTAAGGACCTTCTCAAGGAAGATCACTGCAGATGCGGT
TGGCCCGATTACCTGTTGGTACCTACTGGTACCCGAGAGGGAATGAAATTCCACGTTTTC
GTCATCCTCACCGATTACGACGAAGATAAGGTAACGGACGGTCATCATCAGTGCTACTGC
AAAGACGCGGTCAGTTACTGCNNNNNNNNNNNNNNNNNNNNNNNNNNNNNNNNNNNNNNN
NNNNNNNNNNNNNNNNNNNNNNNNNNNNNNNNNNNNNNNNNNNNNNNNNNNNNNNNNNNN
