# Supplementary material for: Diversity, evolution, and function of myriapod hemocyanins
Source: BMC Evol Biol. 2018 Jul 5;18:107. doi: 10.1186/s12862-018-1221-2 (PMC6034248; doi:10.1186/s12862-018-1221-2)
Supplement: Supplementary file 4 — Data S1. Nucleotide sequences of the Hc and PPO cDNAs and gene identified in this study. (ZIP 81 kb) [file 12862_2018_1221_MOESM4_ESM.zip › Sequences/Pseudopolydesmus/PseHcBI.txt]

>PseHcBI
CAGCAGATTAGCCATTAGTGAGTTTGGTTGTCTAATAGTTGGATCGTCGTTCTCGGTGTT
CAACGCACCCACCTCTCGTTTGAATCATGAAACTCGTCATCTGTCTAACGCTTTTAATTA
GCGTTGCTTTGGCCGAAAAACACTGTCCAGCACCGACCAATGTAGATGCTAAACAAGCCA
TGGTCGATAATTTATTGACTTTTATTAACAAACCAGACAATCCACCAGCTCCAGTTCCTG
ATGTGGATCCAGCTAAGTTAAAAGGCATAGGTATTTTGCCTAAGAGAGAAGTCTTCTCCA
TCTTTGACGAACGAATGTGGCCGGAAGCCATCGAAGTCTTGAAGAGATTTCTAACTCCCG
CCACTTTCGAAGAGTTCATCAAAGTGGCTGAGACCCTTTACCCTCGCATCAACGAGGACC
TCTTCCTCTACTGTTTCTCAGTGGCCATTGTCCATCGCCCAGACGCTCAAGGTGTCCGCG
TTCCCAGAGTCCAAGACGTGTATCCGGACAAGTTCTTCGAGCACTACCTCTTGGTCAACA
TCAAGGACAAGATTATGTCAGGAAAAAAGAATCCCATCTTAAACGACACCCACGACTTCC
ACAACCACTACGACCCCTACCGGCGCATCGACTACTTCACAGAAGACATGGGCATGAACT
CCCACCACTACCACTGGCACGTGCTCCACCCCATGATCCTTCCCAACGTCATTTCCGGTC
GAACCAAGGACCGCGTGGGCGAACTGTTCTTCTGGATGCATCGACAGATGGTCGCTCGCT
TTGACAGCGAGTTGTTGTCCAATCATTTGCCTCGAATCGACGCTTTCGAGAACTGGAACG
AACCAATCCACATTGGTTACGCTCCTCATTTGACGGTCCACCGCACTGGATATCGCTACA
TGTACCGTCCGGACGGTCTCGTACTTCAGGACTTGCCCGAACTCACCAAACATCAAATGA
AAGTGTGGAAGTCGCGAATTTTGAAAGCCATCGGCAGACAGAACTACGTAGCCAAGAACG
GAACTGACGTGGCAATCGACCCGGTCCACGGAATCGACACTTTGGCCCACCTTATCATCT
CCACGACTGACAGTGTCAACAAGATGGTCTATGGCAACTTGCACTCCTACGCCCACACCA
TCGCTGGAAGAATAGCAGACGCCATTGGCAAATACGACGAAGACAGCGGTGTGATGAGCG
ACGTGACAGTGGCTGCGCGTGACCCCATCTTCTACCAATGGCACAAATACATCGATGTTC
TTTTCCAGACCTACCAAAAGACACTGTTGCCCTACAAAAGCCACGAAGTGGGTTTTCCTG
GAGTGACCATCGAAGACGTCCACATTGAAACTGAAAATGACCTCCACAAAGACGATCACA
AGGACGACCACAATAATGACCACAAGGATGATCACGATAATGACAGTCACCACGAAGCCC
ACCATCACGACCACGATGACGTCATTCACACCTACTGGAGCACCAACGACTTCAAACTCA
GCAAAGGCTTCGACTTCACGTTGGACTCGGAAGCAATTATTCACATGAAACACATTGACC
ACGAAGATTTCACCTACGTCATGGACGTGGTCAACACCGACGCAAAGGAAAAGCACGCTG
TCGTTCGCGTCTTCCTAAGACCCAAATACGACGAATTCGGCAACAAGTTCACTCCTCAAG
AAATTTGGCCAATGATGATCGAGTTGGACAAATTCACATACACACTGAAACCTGGCCACA
ACATCATTCGACACCATTCGAACGACTCGAGCGTGACCATGCCGCGTGAGCAAATCTTCG
AAAGTGCCAAGCATTGGTCCACCAAGGAACACGACCATTGCCACTGCGGTTGGCCAGACT
ACATGCTGCTGCCCAAGGGAAATTACGAGGGGATGGAGTACTACTTGTTCGTCATGGTCA
CCGATTGGGACCAAGACAAGGTTTCTGACGACACTTCCTGTCACTGCAAGAACTCGCTGA
GCTACTGCGGAACCATCTTCGAAGAGTACCCTGACAAGCGACCAATGGGATTCCCCTTCA
ACCGACCTCTGCCCAAAGGAGGTTGGGAGGCTTTCAGAACACCTAACATGTTCAGGAAGA
GCCTGACAATCAAGTTCACCGGATATTCACATTTGAAACATTAAATTGTTTATTTAATGT
AACAAACTTTCAATAAAATAAAATCGATTTAAACATAAAAAA
