# Supplementary material for: Diversity, evolution, and function of myriapod hemocyanins
Source: BMC Evol Biol. 2018 Jul 5;18:107. doi: 10.1186/s12862-018-1221-2 (PMC6034248; doi:10.1186/s12862-018-1221-2)
Supplement: Supplementary file 4 — Data S1. Nucleotide sequences of the Hc and PPO cDNAs and gene identified in this study. (ZIP 81 kb) [file 12862_2018_1221_MOESM4_ESM.zip › Sequences/Pseudopolydesmus/PseHcBII.txt]

>PseHcBII
CCAACATTGGCCAAAATGAAGTCTCTTTTCATTCTACTCGCCATTTGCGTGGCCGCAATA
CATGCAGCGTGTCCTGCGCCTACGGGAGATGTGAAACTGAAGCAGTCTCAGATTCAGAAA
ATAGTTGAGCATATCAACAGACCTTACGTTGCTGAAACAGAGCTTTTAACTCAAGATCCT
AGTAAGTTGAAGGGGATCGGAAAGTTACCTCATCATAAGGTCTTCTCCTTGTTCGATGAG
AGGCAATGGCCGGAAGTGGTCAAAGTCTTGGAACTCATGACTTCCGCGTCCACGTTCGAG
GATTTTTTGAAGGTGAGCGAGGCTATTCGTCAGCGCGTAAACGAAGACCTGTTCTTCTTC
GCGTTCACCGCGGCCGTCGTCCACCGACCGGACACTCAAGGGGTGCACGTGCCTCGCATC
CAGGACGTCTACCCAGACAAGTTCTTCACTCAGGAAGTCATCACTCAAATCAAGGAGGCC
ATTCATCGCGGAGAAAAGAATCCGATCGTGAACGACACGTGCCACTACGGAAACACGTTG
GACATCAACAATAGGTTGACCTACTTCACTGAGGACTTGGGCATGAACGCTCACCACTTC
CACTGGCACGCGGTCAACCCTTCCATCTGGTTGGACAAGTTCGGAGGAGTGAAGGACAGG
AGAGGAGAGGCTTTCTATTGGATGCACAGGCAGATGCTCGCGCGTTACGATGCTGAGAGA
CTGTCCAACTTTTTACCAAGAACAACTCCCTTCGAAGATTGGGATCATCCTATTCACGAG
GGTTACGCTCCTCACTTGACGGTCGACCGAACCGGATACACCTACGCTTTCCGACCGGAA
GACCTCGTTCTGCACAACCTGCCCGAGTTGACCAAGAACCAGATGTTGTTGTGGAGGAAC
CGAATTTGGGACACCATCCACAGCAAAGTGCTCTACGCTGCGAACGGAACTAAGGTCGAG
TTGAGGGAGGATCCGGAAGGAACCGATGTGCTCGGACACCTCATCGAAAGCAGTCTGCAA
ACTCAAAACAGACTGTTCTATGGCAATCTCCACTGCAATGCTCACGTCATTGCCTCGCGC
ATAACAGACCCCGATCGAAAATACGAGCAATATAATGGAGTGATGTACGACGTGACGACC
TCCGCTCGCGATCCGCTTTTCTACCGCTGGCACAAGTTCATCGACAACATCTTCCACGAC
TACAAAAACACTTTGGACGAGTACAAGCCAACCGAAGTGAGCTGGAATGACGTCCGAGTC
GAGTCGGCCGAAATCAAAGGCGACAAAAGCGAGGCTAAAAACCTCATCACCACTTTCTGG
GACACCCACCCCTTCAAGATTGGAAAGTTCTTCTCGTTCACCGCTCAGAGCACAGCTGAA
GTCCGCGTTTCCCACCTCCAACACGAAGGCTTCACCTACAAGTTTGATCTGGTGAACAAC
GCCGGAGACTCCAAAGAGGCTTTCATTAGAGTCTACTTGGCGCCCAAGTACGACGAGACC
GGAAAGGAATTCACGGCCGATCAGATCAGACCATTGCTCATCGAGACCGACAAGTTCTTA
GTCAAACTGAAGCCTGGTAAGAACAGCATCACCCGTCACTCGTCCGAATCGTCCGTCACC
GTTCCGGACAAGCAAATCTTTGGTTCCTTAGACACGACAGAGTCCAAAGACCAGTGCAGA
TGCGGATGGCCAAACTACCTGTTGGTTCCAAAGGGCAAATGCGGAGGAATGGAGTTCAAG
CTGGTCGTGGTGGCCACCAACTGGGCTGACGACAAGCTCCATGACGACACGAGCTGCATG
TGCAAGGGATCTCCCGCCTACTGCAGGCTCCTGTACAACCAGGTTCCCGACCGAAGACCC
TTGGGATATCCATTCGACAGGAGAATATCGACGTTGAAGCTCGAGGACATCCACACCAGC
GTGCAAAACCTGTTTGCCACTGACGTCACTATCAAATTCACCGGTGGATCTATGGCGCAC
TAAGTTTATTACTAAAGATTAATAAAATTTACTACTGGAAAAAAAA
