# Supplementary material for: Diversity, evolution, and function of myriapod hemocyanins
Source: BMC Evol Biol. 2018 Jul 5;18:107. doi: 10.1186/s12862-018-1221-2 (PMC6034248; doi:10.1186/s12862-018-1221-2)
Supplement: Supplementary file 4 — Data S1. Nucleotide sequences of the Hc and PPO cDNAs and gene identified in this study. (ZIP 81 kb) [file 12862_2018_1221_MOESM4_ESM.zip › Sequences/Pseudopolydesmus/PseHcC.txt]

>PseHcC
AGCTCTCGTCAAAGAGACACACTGCGCTAAACCGACGAATACCAAGCTCAAGCAACTCCA
AATCCTGCAAGTGGTTTCGTCGATCAATAAGCCAGTTCCGGCGGAAATTAGAGATTCCAC
CAACATAATCGACAAGTCCAAGCTGAGGAACCTGGGTCAATTGCCTCGCAGAGAGGTCTT
CTCGCTCTTCGACGCTCGCTACTGGAACGAGACTTCGCAGGTTCTGGAACTTCTCTTGGA
GGCCAAGACCTTCGATGACTTCATCAAGAGGAGCGAGGTGATCAAGCCGTTGGTGAACGA
GGAGCTCTTCTTCTACGCATTCTCAGTGGCCTTCGTGCACCGGAAGGACACCCAAGGCCT
TTCCGTTCCTCGAGTGCACATGGTCTTTCCTGACAAGTTCCTCAAGACACCTGTCATTCA
GAAACTCAAGCAGCTCACTTACAATGCAGAGAGATACGGAAAGAGTCCAATTGTGGAAGG
CAACGACTTTAGCCACGTGCACAACTACTTGGACACCCACGACGAGCTGTCCTACTTCAC
CGAGGACCTGGGCATGAACTCCCACCACTACCACTGGCACGTGGTCAACCCGGCCATATG
GAAGACCAAGTATGGCAACTACTCGGAGCGAAAGGGAGAGCTCTTCTACTGGATGCACAG
CCAGATGGTGGCCAGGTACGACATTGAGCGACTGAGCAACAATCTTCCACGAGTCACTCC
ATTCCAGAGCTTCGATGACGAAATTGACGAAGGTTATAACCCTCACTTGACCATGGCTAA
GACCCAGTACCACTACGCCTACAGACCTCCTCACTTCGTGCTGCAAGACCTGCCCACTCT
ACCCAAGAGCAAGTTGCAGCAGTGGTCCAACAGCCTGTTCCACGCCATCCACACCAAACA
GCTCACCAGACCCAACCGAAGTAAAGTGTCGTTGAACAACAGTCGCGGCATCGACCACTT
GGCCAACACCATCGAGGCCAACTACGACTCGGTCAACTACCAGACCTATGGCAACCTCCA
CTGCTACGCACACGTCATCGCTGCCAAGATCACTGACCCCACCACAGCATACCACGAGGA
CAATGGTGTCATGTACGACGTGGCCACTTCCGCCAGAGACCCTTTGTTCTACCGCTGGCA
CAAGTTCCTCAACAAGTTCTTCACCGAGCACAAGAAGACGCTTAATATGTACTCGGACGA
CGACCTCAAGTTCCCCGACGTCAAAGTGGACAAGGTGAGCGTCCAAAACCAAGGCAGCGA
ACCCAATCTGATCCGCACCTACTGGCAAGACGCGCACCTCAAAATACGAGAGGGATTTCT
GTTCACGAGACAGAGCAGCGCTTACGTGAAAGTGACGCACTTGGACCACGAGAACTTCAA
CTATCGCATCGACGTCACCAACACCGGGGGCCCCCACGAAGCTGTGGTGCGCATCTTCCT
GGCCCCAGTCTACGACGAGTTCGAGCGTCCTTTAGACATCAAGCACCAGCGCCCTCTGAT
GATCCAGATGGACAAGTTCTTGGCCAAACTGACACCCGGTAAAAACACCATCGTGAGGTC
GAGTCAGAACTCCACCGTCACCATGGACTCCAGGAGCATCTTCGACTCGGACTACCACTC
CAAGACCAATGACAATTGCCGATGCGGATGGCCAGATTATTTATTAGTTCCCAAAGGAAA
CTACGAAGGAATGAAGTTCCAGCTGTTCGTCATGCTCAGCGATTGGGCTAAAGATGAGGA
CACGCACACCAGGGGCAACTGCTTCTGCAAGGACTCCCTGGCTTACTGTGGAGGGCTGGA
CGCCAAGCACCGTGACGTGCGAGCGATGGGCTTCCCTTACGACAGGAGGATCAAGGCTGA
GTCCTGGGACGAGTGGGAAACCGACAACATAGCCCACACCACCATCACCATCAAATTTGT
AGGGGACGAGTTGCACGAAACTCACCCGGAACATTTTGAAGATTAAATATCGCCTGTTTA
CTGTGTTATCAAAAAATAAAGGACCTTTAAAAATCCAAAAAAAAA
