# Supplementary material for: Diversity, evolution, and function of myriapod hemocyanins
Source: BMC Evol Biol. 2018 Jul 5;18:107. doi: 10.1186/s12862-018-1221-2 (PMC6034248; doi:10.1186/s12862-018-1221-2)
Supplement: Supplementary file 4 — Data S1. Nucleotide sequences of the Hc and PPO cDNAs and gene identified in this study. (ZIP 81 kb) [file 12862_2018_1221_MOESM4_ESM.zip › Sequences/Pseudopolydesmus/PsePPO.txt]

>TRINITY_DN10032_c0_g1_i7
GTGAGCGCATGCGTAGAGTTGTTGTTTAATCTCATGGTAGTGTAATTTGAACTAAATTCT
TTGCAGTATATTTCCAATACTTTGATATTATATTTGCTTGCAATGCCTCAAGGTGGGAAA
AAGTTTCAAAAGCCGGCTGCGAATGCCGGTAAAAAGAAGAATCAGAAAAAGAAGGGAGCA
ACTTTAAAAAAAGGAGCCAGATTTATTGCACCGAAGAAAGGCAAACTTCAACAAGCAGCG
CGAGTGAAAAAGGGCCTCGAAGCCGCTATCAAAAATAACATTGAGCAAGAGATGAAAGCC
AGTGCGAGCAAAGAAGGCAAACCTTTTAAAGTTGTCGAAAATCCAAAGAGTTCAACGTCT
AAGAAGAATAAAAAATCATAATTTATTTAGATGTGCGATGTATTTATGTGTTAATCTATC
TTTAGACAATAAAATTTATGTTTTATGTTAATAAAATAAATGTGAGATATTTCTCACCCT
TTTAAAATATTGGAGCGGGTTGAAATACCCCTTTTGGGTCCACAATTTGACCGGAATGAC
GAATAATGATTTCCTTCGTTGCAATATTTGAAAGTTTAGCAAATGATTCGAGTGTTTCTG
AAACTGGGAATCTTCGATCAAATGGAAAACCCATGGTTTTTTTGTCCGGGTATCTTTGAT
CCCTGATCCCGCAATAACTTGCGGCATCACTGCAGCGTTTTTCTGGAAGGTTATCCACCT
TATCCTTTTCCCAATCAGTGGCTATCACGATTAACACAAAACGCATTCCTTCCGATCGGC
CTTTAGGGATTAGAAGATGGCCCGGCCATCCACAGCCACAAAATCCATCAGGCGGTTGAC
TTGGATCACCTGAAGACAACTGTTCAAAACCTCGAATTGTAGGTAATGTAACGTTAGAAT
CTTCTGAGCGTCTTTTAAGCGTTTGTTTTCCAGGCTTAACGATAACTTGATATTTTTCCA
ACTCGATAAAAAGACGTCGTTGGTCGTTTAAACTGATCGGATCATTTAGTTCGTTGGAGA
CTGGAGCCAAATAAATTCGAAATACGACATTGCGGTCGGACTTGCTTCGATTTTCAACTG
CGATATCGTAAACAAATTCTTCATGATTTAAGTGACGAAAGCTTACAGCAACAGGGTTAG
GTCTTCCAAAATCGACTCCTTGACTTAATAAAACTTGTCTTTCTTGCCAAAATGTTTGAA
GAAAGTTTCCTCTTCTTGATGCGTTTGCAAAAATGGAAATATTGCTAATATCAATATCAG
ACCATTCTAGTTCCTGTTTGGTATAGGGAGAAAGTGTTCGTTTGTATTCGTCAAAAATAT
CATCGATTGTCTTATGCCATTTGTAAAAAATTGGATCGCGCATTGCAGTAGCCGAAAAAC
CCATGACCCCTCGTTCCCCTCCAAATCTTCCGTCTGGATCATGCACTCTTGAAATAAGTC
GATGACCAAAATTGTGATAATCGCCGTAGAAATCTCTATTGACACTGAGAGCCGTTGCCT
CAAGAAGGTCACCCAATACATTGATTCCATTTGGATCAATTAAAGGGACTTTTACTCCTT
CTTTGTTGATAAAATTTTTAGAATGAATGGCATCCATAATTCTAGTTTTCCAAAGAGCCA
TTCGTTCGATAGACACGTCAATGGTATCTTTGGGTATGGAATCGGCTGGCCTAGAGGCGT
ACTGGCGACCAGAAATCGTAGACGTAAGATTGGGAAAATATCCTTCTTCAAATGGATGGC
GAAAATCGGTTATTGGTGTAACACGACCTAAACCATTGCTCAATCTTTCGGCATCATAAC
GTGCCATAACTTGCTGATGCATGTAATAAAACAATTCTCCTTTTCGATCTTTGATCTCGT
CACCTGGAACAGGAGTCCAAGTGAAAGGATAGGCTAAGTGCCAATGCCAGTGGTGAGAAT
TCAAACTAATGTCTTCACGAAAATAAGCCACTCGAAATTCAGGATCGAGTTCATTATGAG
CGAATTCGTAAGAAACAACAACTTTTTCCGTTTCATTTAGGGCCTCTTTAACACGATGAT
CAGCTTCTGTGATCACAGTTGACGGGAAGTACCAATAAGGTACTACTTCTTCTACTGGAG
GCAACTGCAAGGACCTTGTGTCTTTCCGATTAAGAATGGCATACATCATTGCAAATACCA
GAATTTCTTCATTAACAACTCCACGAACCGCCGACGAAACTCGAACAAATTCATCATAAG
AAGTTTGTCTTGTGAAAAGTCGTGCCAAAGCCATAGCTTCGACCATGTTTTCCCAGTCAA
ACAAAGAACATGGTCTTCCTCGAGGTGCAATGCCTATTCCTTGAGCTCGAAGATTCAAAT
TATTTCGAATAGTCACAGCTTCTTCAGCAGTGGGGACCAAAGATGCTCCACTGGTCTCTC
GAAGAGATAACTCTGGTTCTTGCGGCTTTGAGATATGACTGAATAGATCAAGTAGACCTG
ACTGTCTTGGGTCTGCCATTGCGGGTTTACTTATTTGTGTTCGTTTAACAACGAAAGCAA
AAACGATCGAATAGTGAACCCTTTACTCATGAACTTATCACTTGATTAAAAGATGAAAGC
AACTGGTAGACAGAGATTAATTATTAACTAATTAACGATCAAAATAATTTCTCTATTTTT
GCCAAATTTATCTTCTATCTTCGTAATTGCATCAATAAAAATGTGACGCCAAATATATTG
GAGTTCATTGGTAAAAGTTTTACGGCAATTATTATTAATTTGCGCAGCAACTATTAATGC
ATATTGCCAATAAGTTAATACTGTGACTACGCACTGAATCTTTCAAAATAAATTATATGT
GCGCAAGGAAT
