# Supplementary material for: Diversity, evolution, and function of myriapod hemocyanins
Source: BMC Evol Biol. 2018 Jul 5;18:107. doi: 10.1186/s12862-018-1221-2 (PMC6034248; doi:10.1186/s12862-018-1221-2)
Supplement: Supplementary file 4 — Data S1. Nucleotide sequences of the Hc and PPO cDNAs and gene identified in this study. (ZIP 81 kb) [file 12862_2018_1221_MOESM4_ESM.zip › Sequences/Scolopendra dehaanii/SdeHcA.txt]

>SdeHcA
gaaagtcttgaacactctgaccagaaactgtcactctacggtgtcttgtattcgcagaga
tacaagatgcgctgctttgttcttgttttattgattgctgcaacttttgcatctcagtgt
ccaaaacctccatctgatgctgaagccaaacaacagcaaatttttcaaatcgtagaatat
attaacaaagcgcagacaccagaaccagttgttgaaggagtggaggagaaggagttgaag
tacctgggtcatttaccaaaaaatgaaatattttctttatttgatgaacgcaattggccc
gaagctaaagcagcagtgaaataccttcttgaaccaaagactttcgatgacttcattaaa
gcagccaaaattttaatcacccggatcaatgacgaaatcttcctatatgccttgtctgtg
gcgatccttcatagacctgacacaaggggggttcaaatcccgaggatacaggatgttttc
ccggataaatttattccaaatttccttcttcagcagatcagagaagaagccattagaggc
gatcaaaatcccattgttaatctaaatatttcatccaactacttgaacgttgaaaatagt
ctcaattatttcaccaatgatttgggcatgaactctcaccattatcactatcacgtggtt
caccctgctactggggtccctattcaaacagttaccagagatcgtcatggaagccgattt
gctcatatgcacagtcaattagtcagaagatatgaatctgaaagattgtccagtggtttg
cctttaacagaatcatttgtcaattgggatgaaccgattcagacgggtttttcgtctcat
ctgacaattttcaaaaagagttattactataatttccgcccagaaggaatcacgctttct
gacctcccagagttgactaaaaataagatgctattgtggaaacatcgaatccttttaggc
attcacagccaatttttgatatctgctaataacaagaatgtgtccttagagcgtgaagat
ggagaagatttgctagggaatgccgtagaatctagtttactaagcatcaatcgtcagttt
tacggaaaccttcacaattatgcccatgttattgccggccgagcttctgatcccgacggt
agatatggggctcacaacggtgttatgcatgacgtcgccacttctgctagagatccactt
ttctacaggtggcataaattcatcgaatctttgttccagcaattgagagaacatcttaaa
ccttattctcattatgagcttacctatcccgctgttgttgtggaaaaagtagaagttgtt
ccagataaacatccagaaactgtaaataaagtccgtactggttacaccaccaataagttg
aaactgaatccgggttttgatttcactcgtcaaagcactgcaacggtgaatgttcaacat
ttggatcacgaacccttccattataagttcagaatatacaataacgcacaacaagttcaa
aacgccgccgtcagaatatttttggctcccaaatacgacgaacagggccaccgactgaag
gttaatgaccaaagacagctcatgattgaactcgataagtttgtagtccacttgcaacca
ggagttaatcagttcttaagatcctcttctgaatccagtgtcactatgccaactaaatat
tttttcggtgacgtccaagacatagccagaaatcacagttgcaattgtggttggccagaa
tatttactacttcctcgtggctcctacgaaggtcttgactttcagctcttcgtcgcggtg
actaattgggatgaagacaaagtcaaagataaagtggaaccggaatgccagtgcagtgaa
tctttgagctattgtggaacaatttctggcaaatatcctgacagacgtcctttcgggtac
ccgtttgagcgtccaatcgtcgaatccaactgggaggattttgtcactcaaaacatccat
atcagtgacgtcaatattcggtttgttgggaatgtcgaagaagaaaaacaaatagagaaa
caccattaaatttacaaaactgtagaattattatattatgtgcaatttgaaataaaataa
atggaattttttcgaaaaaaaaaaaaaaaaaaaaaaaa
