# Supplementary material for: Diversity, evolution, and function of myriapod hemocyanins
Source: BMC Evol Biol. 2018 Jul 5;18:107. doi: 10.1186/s12862-018-1221-2 (PMC6034248; doi:10.1186/s12862-018-1221-2)
Supplement: Supplementary file 4 — Data S1. Nucleotide sequences of the Hc and PPO cDNAs and gene identified in this study. (ZIP 81 kb) [file 12862_2018_1221_MOESM4_ESM.zip › Sequences/Scolopendra dehaanii/SdeHcB.txt]

>SdeHcB
aaagcggtttgtgctgagaagttcatctcagaacagaacatggctgcccttcagtggttc
cttctaggcctcgtggctctgtcacttgttgcaggcgaaaaatgtccaaaaactaatgac
attcaagaaaagcaacgtagactcgttgaagctcttagctatgtcaatagaccatacaat
cctaaaccgaaggatcatgaattgacgcctgcagagaaaaaatttctagaatctcatgtt
ggatatttacctagaagggaagtttattctgtttttgatgcaagatatttgccagaagcc
aatgcatctctttattttctgttagatcctcccaattttgatgggtttatcagagcgatc
gatattctcagtaaacacatcaatgaagacatgctttactacgtagtgtccgtagcagct
actcatcgtgacgacacacgtggtgtcattctccctcgtatacatgacatctatcccgac
aagttcctcagaagtgaaatcataggccaaatcaaacagaaggcacttgggaatgaaaag
gatatagttgttgatgatactaagcaacatgttgattatcgagatccttacagccgttta
ggttactttcttaatgatattgccatgaattcgcaccattatcattggcacgtgcaaaac
tccttgatttggaaaaatcgaacctatccatcagtagctaatcttttaaaagaacgcatt
ggtgctgcctttgcttacatgcatcacgagatggttaacagatttgatgcagaacttcta
agcaacaagctgccaagagttactccttttgagaattggaatgatcctattctggaggga
tatgctgctcatttaatagtagacagataccaatataactacatgtatcggccacctaac
ctcaaactcaaagatttgcctgaaacgacaagaaaccaaatgagacaatggagagaccgc
atactggacagcatccacaagggatatgccatctcaaaagatgggagaaatgttaccctt
agtgaagaggacggcattgatattataggcaacatggtagaatctacagtgaacagcatc
aatttacctctgtatggaaacttgcactgttatgcccataccatcgcagctagagtggct
gatcctgataacacatacggagaggataatggagctatgtatgacgttgctacatctgct
cgtgatcctctgttctatcgttggcacaaatacattgacaaaattattcaagcatacaga
aattccctcaggagttatacagttgaacagcttacatggccagttgtggttgtagaagga
ttgacagtcgaaggcgcaaaagtaaataaaattaaaaccttctgggaagatgatgttctc
acagtaggaaccggcttcaccttcacaggtccatctgccactgccaaagtgaacgttcgt
catcttgaacacgaggaatttagttacaacatccaagtagtcaataatgctggcgaaaac
aagaaagcagttttccgtattttcttggcaccaaaatatgacgaaaaaggccatgaattt
gatttcaatgaacaacgtcaatcaatgattgaactggataaatttgtaacagaattgaca
cctggcaagaacgtagtgatcaggaaatcgtcagaatccagtgtaacccaaaaacacgaa
aaaatatacgctaatccaaaagaaagacaacaaaacgatcattgcaactgcggttggccg
gataatttgctcgttcctagaggttcctatgagggaacggaatttcaagtctttgtcgtt
gtcacaaattatgaagaggattacgtaccatccgatgaaagttgtcactgcggcgatggt
cggagctattgtggcatcctctttggtaaccacccagaccgccgtccttatggttatcct
tttgaaaaaagaacagacgcccacactttccaggactttaagacccccaacatgtacgct
gttgacgtcagcattcaatttactggagtcattaagaagagctcttaagtgtcttgcatt
aaatgatctttttttttttcaaaacgataagtgagacaacttataaaaaattttgtacaa
aataaatatgatttaaaaaaaaaaaaaaaaaaaaaaa
