# Supplementary material for: Diversity, evolution, and function of myriapod hemocyanins
Source: BMC Evol Biol. 2018 Jul 5;18:107. doi: 10.1186/s12862-018-1221-2 (PMC6034248; doi:10.1186/s12862-018-1221-2)
Supplement: Supplementary file 4 — Data S1. Nucleotide sequences of the Hc and PPO cDNAs and gene identified in this study. (ZIP 81 kb) [file 12862_2018_1221_MOESM4_ESM.zip › Sequences/Scolopendra dehaanii/SdePPO1.txt]

>SdePPO1
gatttcaaaatg
gcagaagtcaaaagtatgcagcgtcttgtgctggatctttttgataacgtttccgaacct
ttggatcaaagacaaccatttcacactgccttcgccagcggcccagtgatcaccagtaga
gatgcggcagccacagggaccagacttcggcctcagatgaccggcattggaattcttcct
cggggaaggattttctccactttcaatagggatcacatggacgaagctatgagagttgtc
cgattgctcatgagactggatgatcgagatttacaactggctttggcttatttacgggat
aacataaacgaagagttgttcgtatactctattagcgttttgagtactagccagcctacc
ttaagaagaacaaaacttccaccagtggaagaagttttaccagccaaattcattcctagc
tcggcaattagtcaggccaggaccattcagagaagagcatcgcaagaaacacaggaaact
ataattattgatgtcgatttcactggcaatgatttagacccagaacatcgtctggcttat
tggcgagaagacataggcctcaatgcccatcattggcattggcacattgtttatccctat
acgtggatccctgaattagggactataagagatagaaaaggagagttgttctattatatg
catcaacagataattgctagatatgattgtgaacgaatatctctaaatttcccaagagtg
aggccacttctaaattggactgaacctatggctgaaggttacgctccacatttaagtaaa
gaaatatcaggcactgtctacgctttcagaccggctaacatgactatgagagacctgcct
tttataactgtagatcgtctacgtacatggtatcaaagaatcattcaagatatacacaaa
ggatcttttacgagggatgatggtacgaaagttcagctggataatgatcaaggaatagat
attgtaggagatgtagtagaagcagcatatacgactcctaatgccactttttatggcgat
ttccacaacttgggacatcagatcattgctcgagtacacgatcctgacgaaagatacaag
gaagaagttggggtaatggccgacagtactacagctatgagagatcccattttctatcga
tggcataaattcatcgataatgttttcgtagaacataagatgaagcttaaaccttataca
gaagaggagttaacttttaaagatattgttgtaaatggtatccaagttcaaggaaaaatg
agtcaaagaccgcatattattggtaccttctggcaagagagaaccattagcttgcaaaga
ggaatcactttcaacagtgccattcctgtttctgttcgttaccgtcacttgcaacacgaa
agcttcacgtggaacatagaagtagaaaacaaaagcaatgcagataaaccggggacagtg
agaatatttatggcaccaaccttcaatgatacaagacaacgcttctctccaaatgatcaa
cgtgttttgatgctggaaatggacaaattcgaattcaattttaaacctggaaaaaatatt
attcagcaaagatctgaacagtcaaacataacaataccaactctgagaagctttggagaa
ttgatagcagagagtgagagtgacgatttgctggatgcacagagctactgtagctgtggt
ttacctgaacatcttctggtacctagaggaaaacaggaaggaatgccgttccagactttc
gttatgattacagatgcagtaaaagatagggtaaacggtgacagcaagcaatgtcatgat
gctaccagctactgtggagtaatcaatgagaagtatcctgacaaaaaacccatgggatat
cctttcgatagggtcattttggctgccgattggtcaactttcaaaacctccaacatgaat
ttcggtgatgttacagttacatttaaagaagaagtcataaatgctaatgctggctctctt
gtctttcccaaataaacattttttgattttgaaaaaaaaaaaaaaaaaaaaa
