# Supplementary material for: Diversity, evolution, and function of myriapod hemocyanins
Source: BMC Evol Biol. 2018 Jul 5;18:107. doi: 10.1186/s12862-018-1221-2 (PMC6034248; doi:10.1186/s12862-018-1221-2)
Supplement: Supplementary file 4 — Data S1. Nucleotide sequences of the Hc and PPO cDNAs and gene identified in this study. (ZIP 81 kb) [file 12862_2018_1221_MOESM4_ESM.zip › Sequences/Scolopendra dehaanii/SdePPO2.txt]

>SdePPO2
tgccgtttgctatcgttggttgttaattcgaagact
agtgtttccaggcataaactaatggaagatcaactaaatttgcaaaagcttgttttggat
cttttcagaaatgtgtctgaacctttaagtgaatccgattttcctgtttttgcaacttcc
tatgctggaaataaagacattttctatgaatttgaagagaagattggtatccttcctaag
ggaagaattttctcgaccttcaaaagggaacacatgaaagaagctattgatattattgaa
ttacttacgaaaactgaaacaaataatttggatccgattatgctcaaacttagaaagaaa
gtaaatgaagaactattcgtttatgcgactagcgtttttttcattcaaaatcctgactta
aaaattaaactgcctttgatagaagaagtcttaccacagaaattttgtacaggagatgtt
attagaaaagccgtgaaagaaaacgaaaaagctatgtcaatgataccaatcattattgat
gtcgaatacacaagtactcctttggaaccggaacatgcattggcgtattggcgagaagat
attggactcaatgctcatcactggcattggcacatcgtctatccttatgaatggcctgat
ggtaacaaaccaaaagacagaagaggggaattgttttattatatgcatcagcaaatgatt
gctagatatgattgcgagagattggctgtggatttaccaagagttgtaccactacacgat
tgggacaatttcatacctgaaggctatgcgccacatttaaataaggaaattgccaatact
atctactgttatagaccatctaatatgatactgaatcaagtgaatatagatgaattacgt
cagatgtatgagactattatccaggatttacgctctggtttcttcatacggaatgatgat
gctaaaatcccattagacactgagagaggaattgacatagtaggaaatactgtagaagca
tcaaatgccagtgcgaatatggacagatatggaagtttacataacaatgggcataatgca
atcgctagaatccatgatccggatggcagatttaaattggaagatggtgttatggcggat
acagcaactgctatgagagacccaattttttatcgttggcataaattcatcgacaacatc
tttctgcaacacaaatcgagactgaccccatatactagagaggagctcatgttcgaaaaa
gtgattatagacagtatatatatccaaggcaaaacatctaaggcaacagataagatagaa
actttctggcaagaaagtaagctcaatctagaaaatgggattaacttcaaaaacaaagtc
tcagtttcagttcgctatcgtcatttgcaacatgaaaaatttgaatggaacatagaagtc
gagaataagtggaatgaaaacgaacaaggaacggtgagaatattcatggcacctatatat
ggtgaagatggaaaagaattaagtcctaatgaacaacgacttctaatgattgaaatggat
aaatttgaatacactttacgacctggaacgaattacatcagtcgtcgatcggaccaatcc
aacgtaacaattcaaacactgaaaagatttagtgaactcgataaggaaacgaaggttacc
aatgaggcttcctgcagttgtggtttgcctgatcatcttctagtacccaggggcaaaaaa
gatggaatggcttttcagacgtttgttatgataaccagtgcaatagaagatagggtgaaa
gggaaaggtcaacactgcttagatgccgccagttactgtggagtgatcaatgacaaatat
cctgataaaaaacccatgggatttcctttcgaccgagtcatcaatgcggctgattggtct
tcattcaaaactcccaatatgggttttggtgttattaagatttgtttcgaagatatagta
aaggatagtgatctgcacgatgagaatgatcactgaataatcataagtatcatttagaat
gtatgctcacataatccttttactataacaattcatttttaacagaaaagttattgaata
ttgaaacaattattctattaatcttataaattttctgttttctttaatattaagagaaaa
taaactaatattcattgcataaaaaaaaaaaaaaaaaaaaaa
