# Supplementary material for: Diversity, evolution, and function of myriapod hemocyanins
Source: BMC Evol Biol. 2018 Jul 5;18:107. doi: 10.1186/s12862-018-1221-2 (PMC6034248; doi:10.1186/s12862-018-1221-2)
Supplement: Supplementary file 4 — Data S1. Nucleotide sequences of the Hc and PPO cDNAs and gene identified in this study. (ZIP 81 kb) [file 12862_2018_1221_MOESM4_ESM.zip › Sequences/Scolopendra morsitans/SmoHcA.txt]

>SmoHcA
CCTGAACACTCTGAACAGAACCTGTCACTCTACAGTG
TCTTGTATTTACAGAGATACAAGATGCGCTGCTTTGTTCTTGTTTTATTGATTGCTGCAA
CTTTTGCATCTCAGTGTCCGGAACCTCCATCTGATGCTGCAGCGAAACAGCAACAAATTT
ACCAAATCGTAGAATACATCAATAAAGCGCGGACACCAGAACCAATTGTTGAAGGAGTGG
ACGAGAGCGAGTTGAAGTATCTGGGCCATTTACCAAAAAATGAAATATTTTCCTTATTTG
ATGAACGCAATTGGCCCGAAGCTAAAGCAGCGGTGAAATACCTTCTTGAACCAAAGACTT
TCGATGACTTCATTAAAGCAGCCAAAATTTTAATCACCCGGATCAATGACGAAATCTTTC
TATATGCTTTGTCTGTGGCCATCCTTCATAGACCCGACACAAGGGGGGTTCAGGTCCCGA
GGATACAGGATGTTTTCCCGGATAAACTTATTCCAAAGTTCGTTCTTCAGCAGATCAGAG
AAGCAGCCATTAGAGGCGATCAGAATCCCATTGTTTATCTAAATGTTTCATCGAACAACT
TGAACGTTGAAAATCGTCTCGGTTATTTCACTAACGATTTGGGCATGAATTCTCACCATT
ATCACTATCACGTGGTTCACCCTGCCACTGGAGTCCCTATTCAGACAGTTATCAAGGATC
GTCATGGAAGCCGATTTGCTCATATGCACAGTCAAATAGTCAGAAGATATGAATCCGAAA
GATTGTCCAATAGTTTGCCTTTAACAGAATCATTTGTCAATTGGGATGAACCGATTCAGA
CGGGTTTCTCGTCTCATCTGTCAATTTTCATGAAGGGTTATAACTATAATTTCCGCCCAG
AAAAAGTCAGGCTTTCTAACCTCCCAGAGTTGACTAAAAACATGATGAGACTGTGGAAAT
CTCGACTCCTTTACGGCATCCACAGCAAATCGCTCACATCTGCTAATAACAAGAACGTGT
CCTTGGAGCGTGGAGATGGAGAAGATTTGCTAGGAAATGCCATAGAATCCAGTTTATTAA
GCATCAATCGTGTGTTTTACGGAAACCTTCACAATTATGCCCACGTTATTGCCGGCCGAG
CTTCTGATCCCGACGGCAGATATGGGGCACACAACGGTGTTATGCACGATGTCGCCACTT
CTGCTAGAGACCCACTTTTCTACAGGTGGCATAAATTCATCGAATCTATATTCCAGCAAT
ACAGAGAATATCTTCCACCTTATTCTCATTATAAGCTCACCTATCCCGCTGTTGTTGTGG
AAAAAGTAGAAGTTGTTCCAGATAAACGTCCGGATATTGTGAATGTTGTGCGTACTGGAT
ACACCACCAATAAGTTAAAACTGAATCCGGGTTTTGATTTCACTCGTCAAAGCACTGCAA
CGGTGAACGTTCAACACTTGAATCACGAACCCTTCCATTATAAGTTCAGAATACACAACA
AGGCACAACAAGTTCAAAATGCCGCTGTCAGAATATTTTTGGCTCCCAAATACGACGAAC
AGGGCCACCGACTGAAGGTTAATGACCAAAGGCAGCTCATGATTGAACTTGATAAGTTTG
TAGTCCACTTGCAACCAGGAGTTAATCAGTTCGAAAGATCCTCTTCTGAATCCAGTGTCA
CTATGCCAACTAAATACTTTTTCGGTGACATCCAAGACATAGCCAGAAATCACAGTTGCA
GTTGTGGTTGGCCAGAATATTTACTACTTCCTCGTGGAACCTACGAAGGTCTCAAATTTC
AGCTCTTCGTCGCGGTGACTAACTGGGATGAAGACAAAGTCAAAGATAAAGTGGAACCGG
AATGTCAATGCAGTGAATCTTTGAGCTATTGCGGGACAGTTTCTGGCAAATATCCTGACA
GTCGTCCTTTCGGGTACCCGTTTGAGCGTCCAATTGTCGAATCCAACTGGGAGGATTTTG
TCACTCAAAACATCCATATCAGTGACGTCAACATTCGGTTTGTAGGGAATGCCGNNNNNN
NNNNNNNNNNNNNNNNNNNNNNNNNNNNNNNNNNNNNNNNNNNNNNNNNNNNNNNNNNNN
