# Supplementary material for: Diversity, evolution, and function of myriapod hemocyanins
Source: BMC Evol Biol. 2018 Jul 5;18:107. doi: 10.1186/s12862-018-1221-2 (PMC6034248; doi:10.1186/s12862-018-1221-2)
Supplement: Supplementary file 4 — Data S1. Nucleotide sequences of the Hc and PPO cDNAs and gene identified in this study. (ZIP 81 kb) [file 12862_2018_1221_MOESM4_ESM.zip › Sequences/Scolopendra morsitans/SmoHcB.txt]

>SmoHcB
CAGGGATGCTGAAGATGCGGTTTGTGCTGAGAAGTTCATCTCAGAACAGAACATGGCTGC
CCTACAGTGGTTCCTTCTAGGCCTCGTGGCTCTGTCACTTGTTGCAGGCGAACAATGTCC
AAAAACTAATGACATTCAAGAAAAGCAGCGTAGACTCGTTGAAGCTCTTAGCTTTGTCAA
CAGACCGTTCAATCCTAAATCGAAGGATCACGATTTGACGTCCGCAGAGAAACAATTTCT
AGACTCTCATGTTGGATATTTACCTAGAAGGGAAGTTTATTCTGTTTTTGATGCAAGATA
TTTACCAGAAGCCAACGCGTCTCTTTATTTTCTCTTAGATGCTCCCAATTTTGACGGGTT
TATCAGAGCGGTCGATATTCTGAGTCATCGCATCAACGAAGACATGCTTTACTACGTAGT
GTCCGTCGCAGCTACTCATCGTGACGATACACGTGGTGTCATTCTTCCTCGTATACATGA
CCTCTATCCCGACAAGGTCCTCACTCATGACATCATCGTCCAAATCAAACAGAAGGCACT
TAGGAATGATAAGGATATAGTTGTTGATGGCACTAAGCAACATGTTGATTATCGAAATCC
TTACAGCCGTTTACATTACTTTCTTAATGATATTGCAATGAATTCACACCATTATCATTG
GCACGTGCAAAATTCCTTGATTTGGAATAATCGAACCTATCCATCAGTAGCCAATCTTTT
GAAAGAACGCGTTGGTGCTGCCTTTGCTTACATGCATCACGAGATGGTCAACAGATTTGA
TGCAGAACTTCTAAGCAACTACCTGCCAAGAGTTACTCCTTTTGAGAATTGGAATGATCC
TATTCCGGAAGGATACGCTTCTCATTTAACAGTAGATAGATATCAATATAGCTACATGTT
CCGACCATCTAACCTCCCACTCGAAGATTTGTCTGACATTACAAGAAATGAAATGAGACA
ATGGAGAGACCTCATACTGAACGCCATTCACAAGGGATACGCTATCACAAAAGATGGGAG
AAACCTTACCCTTAGTGAAGAGGACGGCATTGATATTATAGGCAACATGGTAGAATCTAC
AGTGAACAGCATCAATTTACCTCTGTATGGAAACTTGCACTGTTACGCCCATACCATCGC
AGCCAGAGTGGCTGACCCTGATAACACATACGGAGAGGATAATGGAGCCATGTATGACGT
TGCTACATCTGCTCGAGATCCTCTGTTCTATCGTTGGCACAAATTCATTGACAACCTTAT
TCAAGAATACAGAAATTCCCTCAGGAGTTACACAAATGAACAGCTTAAATGGTCAGTTGT
GGTTGTAGAAGGGTTGACAGTCGAAGGCGCAAAAGTAAATAAAATTAAGACCTTCTGGGA
AGATGATGTTCTCACAGTAGGAACTGGCTTCAGTTTCACAGGTCCATCTGCCACTGCCAA
AGTGAATGTTCGTCATCTTCAACACGAGGAATTTAGTTACAACATCCAAGTAGTCAATAA
TGCTGGAGAAAACAAGAAAGCAGTTTTCCGTATCTTCATGGCACCAAAATATGACGAAAA
AGGCTATGAATATGATTTCAATGAACAACGTCAATCAATGTTTGAAATGGATAAATTTGT
CAAAGAATTGACGCCTGGCAAGAACGTAGTGGTCAGGAAATCGTCAGAATCCAGTGTAAC
TCAAAAACACGAAAAAATATACTCTAATCCAAAAGAAAGACAACAGAATGACCACTGCAG
CTGCGGTTGGCCGGACAATTTGCTCGTTCCCAGAGGTTCCTATGAAGGAACGGAATTCCA
AGTCTTTGTCGTTGTCACAAATTATGAAGAGGATTACGTGCCATCCGATGAAAGTTGTCA
CTGCGGCGATGGACGGAGCTATTGCGGCATCCTCTTTGGTAACCACCCAGACCGCCGCAC
TTATGGTTATCCTTTTGATAGAAAAACGAACGCCCACACTTTCCCGGACTTCAAGACCCC
CAACATGAACGCTGTTGACGTCAGCATTCAATTTACTGGAGTCATTAAGAAGAGCTCTTA
AGTATCTTGCGTTAAATGATCATTTTTTTCAAAACGATATGTGAGACAAC
