# Supplementary material for: Diversity, evolution, and function of myriapod hemocyanins
Source: BMC Evol Biol. 2018 Jul 5;18:107. doi: 10.1186/s12862-018-1221-2 (PMC6034248; doi:10.1186/s12862-018-1221-2)
Supplement: Supplementary file 4 — Data S1. Nucleotide sequences of the Hc and PPO cDNAs and gene identified in this study. (ZIP 81 kb) [file 12862_2018_1221_MOESM4_ESM.zip › Sequences/Scolopendra morsitans/SmoHcD.txt]

>SmoHcD
CGAATCCCGTTGGTTGGCATCACGATGGGCGTCTGGTCTCTCTTAGTATTTGTGGTCCTT
TTTGCTTTTGCAAGAAGTCACCATCATCATGAAAGTTGTTCTAAGGTTTACGCTCAAGAC
TATCAACTGAAGCAACAAGAAATCCAGGATTTGGTCGATCTTATTAATAAACCAATCCGT
CCCGATTATCAAGATTCCAGATATGTAGTAGAGGAGAGAGACCTTAAAGGGTTGGGTAGA
CTCCCACACGACGAAGTCTTCTCTTTATTCGACGAGCGCAACTGGGATGAAACCCTTCAA
GTTATTCATTTATTAACACATGCTCCGACTTATAGCAAATTTTTGGAAACGGCCCGAGTC
GTCCTTCCGCGTGTCAACGAAGATCTTTTCCTCTACGCCCTCTCAGTGACTCTCACACTG
AGGCCAGACACCAGAGGGGTCCATGTTCCAAGGGTCCTCGACAGCTACCCTGATAAATTT
CTTTCACGATTCGTTATCGTTAGGCTGAAAGAACTTACACGAAATGGACAATATCGGAAT
CAGGTACCCATAGTTGATGCCACCCAAGTGAGATCTCAGAGTCGGGATCCAAACCATGAT
CTGGATTATTTCCTTCGCGATCCTGCACTCAACGCCCACCACTACCACTGGCACGTCCAG
CACTCACCTCTCCTGAATGAAAAATTTGGACATTCTGACAGACAAGGAGAGTATTTCTTT
TGGATGCATAAACAAATGGTTTCCAGATACGACACGGCTCTTTTGTCAGCTGGTCTTCGT
CGTGTATCTCCTTTTGAGAATTGGAATGAACCTATCCAAATAGGAAATGCACCTAATTTA
GAGATTGACAAGACTGGCTACAGATACGCCTATCGTCCACCAGGAATGGTCCTCGAAAAC
CTCCCAAATCTTCCCAAGAACAGAATGAATGAATGGAGAAACCGACTGGTTGCCAGTATT
CACAAAGGCTATCTCGTAGCAGAAAACGGAAGTCGAGTTGTATTAGACGGAGAGACGGGA
ATTGATTATTTGGGCAACACCATTGAAGCCAATAAGCAAAGTGTGAACAGTCGTTTGTAT
GGAAATTTGCACGGTTACGCCCACATCATTGCTGGCAAGATTATGTCTCCCAAAGGAGCC
CCTGGGGAAAGAAATGGAGCCATGTATGATGTAGCAACCTCAGCTCAAGATCCTCTATTC
TACTCTTGGCATAGATACATAGACAACATATTGCAAGAATACAAAGAATTGCATTCTTAC
AGCAGAAAAGAACTTACATGGGATGATGTCGAAGTAAATCAAGTGCAAGTGAAAACAATT
GCAGATGGTGAGCAAAACACAGTTCGCACCTATTGGCAGACTTCCTTATATTCCATTGGC
AAAGGATTCACTTTCACACAAAATAGCCGAGCACTCGTTAAATTTCGTCACTTGAATCAT
GAACCTTATTATTACGAAATACATGTAAATAATAAAGCAAAATCGCAACGCAATGCAGCT
GTTCGTATATTTGGTGCTGTAACTGAAGACGAAAGAGGAGAACAACTTCCACTCAACAGC
CAGAGGCACTTGATCATTGAACTGGACAAGTTTGTTTATCCATTGCAACCTGGTGATAAC
AAGATCGTACGTTATGCAAATCAATCCAGTGTAACTGCCTCTGAAGATTCTTTCTTTAAA
CCTATCAACCAACTTCCACCCGAATCTTCCTGCCACTGTGGGTGGCCACAATATCTCCTT
CTACCTAAAGGACGTTATGAGGGCTTACCTTTCAGAGTGTATGTAGTAGTAACTGATTGG
GATCAGGATAAGGTAAGTGATGAAGAACAATGTTTGTGCACGGATGCCACCAGCTACTGC
GGGACCCCTAACCAAATCAACCCCGATGGACGTTCTTTGGGTTTCCCTTTCGACAAACGC
ATCAAGGAAAGAAATTTCCAATTTTTCAGAACGCCTAATATGGGATCCACTGACATCAAC
ATTAGATTCACAGGCAAATACCTCCCATCTGTGATTGGAAAACAACACAAACAATACTAG
TAACGGCAAAAACAACGCAGTGGTTTTTTAAATCTTACTGTAATAACGATTGTTATTTGA
AAATGAACTGATGATG
