# Supplementary material for: Diversity, evolution, and function of myriapod hemocyanins
Source: BMC Evol Biol. 2018 Jul 5;18:107. doi: 10.1186/s12862-018-1221-2 (PMC6034248; doi:10.1186/s12862-018-1221-2)
Supplement: Supplementary file 4 — Data S1. Nucleotide sequences of the Hc and PPO cDNAs and gene identified in this study. (ZIP 81 kb) [file 12862_2018_1221_MOESM4_ESM.zip › Sequences/Scolopendra morsitans/SmoPPO1.txt]

>SmoPPO1
GTCGCTGTACAGGGATCGAAATCAACTGTAGAAGATTTTTCTATTTCCTTTCCATTTCAA
GATTTAAGATTTCAAGATGGCAGAAGTCAAAAGTATGCAGCGTCTTGTGCTGGATCTTTT
TGATAACGTTTCTGAACCTTTGGATCAACGACAACCATTTCACACTGCCTTCGCCAGCGG
CCCAGTGATCACCAGTAGGGATGCGGCAGCCACAGGCACCAGACTTCGGCCTCAGATGAC
CGGCATTGGACTTCTTCCTAGGGGAAGAATTTTCTCCACTTTCAATAGGGATCACATGGA
AGAAGCCATGAGAGTTGTCCGATTGCTCATGAGACAGGATGATCGAGATTTACAACTGGC
TTTGGCTTATTTACGGGATAACATAAACGAAGAGTTGTTCGTATACGCCATTAGCGTTTT
GAGTACTAGCCAGCCTACTTTAAGAAGAATACGACTTCCACCAGTGGAAGAAGTTTTACC
GGGAAAATTCATCCCTAGCTCAGTAATTAGTCAGGCCAGAACCATTCAGAGAAGGACACC
GCAAGGAACACAGGAAACTATAATCATTGATGTCGATTTCACTGGCAATGATTTAGACCC
AGAACNNNNNNNNNNNNNNNNNNNNNNNNNNNNNNNNNNNNNNNNNNNNNNNNNNNNNNN
NNNNNNNNNNNNNNNNNNNNCCTACACGTGGATCCCTGAGTTAGGGACTGTTAGAGATAG
AAAAGGAGAGTTGTTCTATTACATGCATCAACAAGTTATTGCTAGATATGACTGTGAACG
AATGTCTCTAAATTTCCCAAGAGTAAGACCACTTCTAAATTGGACTGAACCTATGGCTGA
AGGTTACGGTCCACATTTAAGTAAAGAAATATCAGGCACTGTCTACGCTTTCAGACCGGC
TAACATGACTATGAGAGACCTGCCTCATATAACTGTAGATCGTCTACGCACATGGTATCA
AAGAATCATTCAAGATATACACAAAGGATCTTTTACAAGGGATGATGGTACGAAAGTTCA
GCTGGATAATGATCAAGGAATAGATATTGTAGGAGATGTAGTGGAAGCAGCATACACGAC
TCCTAATGCCACATTTTATGGCGATTTCCATAACCTGGGACATCAGATCATTGCTCGAGT
ACATGATCCTGATGAAAGATACAAGGAAGAAGTTGGGGTAATGGCCGACAGTACTACAGC
TATGAGAGATCCCATTTTCTATCGATGGCATAAATTTATTGATAACGTTTTCGTAGAACA
TAAGATGAAGCTCAGTCCTTATACAGAAGAGCAATTAACTTTTAAAGATATTGTTGTAAA
TGGTATCCAAGTTCAAGGGAAAATGAGTCAAAGACCGAATATCATTGGTACCTTCTGGCA
AGAGAGGACCATTAGCTTGCAAAGAGGAGTCGCTTTCAACAGCGCCACTCCTGTTTCTGT
TCGTTACCGTCACCTGCAACACGAAAGCTTCACGTGGAACATAGAAGTAGAAAACAAAAG
CAATGCAGATAAACCGGGGACAGTGAGAATATTCATGGCACCAACTTTCAATGATACAAG
ACAACGCTTTTCTCCAAACGATCAACGTGTTTTGATGCTGGAAATGGACAAATTTGAATT
TAATTTTAAACCTGGAAAAAATGTAATTCAGCAAAGGTCTGAACAGTCAAACATAACAAT
ACCAACTCTGAGAAGCTTTGGAGAACTGATAGCAGAGAGTGAGAGCGACAATTTGTTGGA
TGCACAGAGCTACTGTAGCTGTGGTTTACCTGATCATCTTCTGGTACCTAGAGGAAAACA
GGAGGGAATGCCGTTCCAGACTTTCGTTATGATTACAGATGCATTAAAAGATAGGGTAAA
CGGTGGCAGCAACCAATGCCATGATGCTACCAGCTACTGTGGAGTAATCAATGAGAAATA
TCCTGACAAAAAACCCATGGGATACCCTTTCGATCGAGTCATTTTGGCTGCCGATTGGTC
AACTTTCAAAACCTCCAACG
