# Supplementary material for: Diversity, evolution, and function of myriapod hemocyanins
Source: BMC Evol Biol. 2018 Jul 5;18:107. doi: 10.1186/s12862-018-1221-2 (PMC6034248; doi:10.1186/s12862-018-1221-2)
Supplement: Supplementary file 4 — Data S1. Nucleotide sequences of the Hc and PPO cDNAs and gene identified in this study. (ZIP 81 kb) [file 12862_2018_1221_MOESM4_ESM.zip › Sequences/Scolopendropsis bahiensis/SbaHcD.txt]

>SbaHcD
CAATTATCCGTGTTGAAATTTTTTATTTTTGAATTAACGTTTATTCACGTAATCAGTTAC
AAATTTTCAAGCAAATAATTTCAGTAATTAAGATGTAAATAAAAAAATTTTAAAAGGTCT
ATTTAACCAATGAACTTGAATAAGATTCGAAACATTTAAATTTATAGCACTGAATAAACA
TTTGAACTGTAATGTTGAAATCTGTTCACATTCGATGATGGCAAATATTGACCAGTGAAT
TTAATATTTATATCTGTTGATCCCATATTAGGCGTCTTGAAGGCTTCAAAAGTTCTTTGG
TTGATACGTCGGTCGAAAGGATAACCTAAAGAATGTCGATCAGGATTAATCTGGCCTGGA
GCACCACAGTAGCTAATGGCATCCGAACAAAGACATGATACTTCATCTGTTACTCTATCT
TGATCCCAGTTAGATACGACCACATATACTCTAAAAGGCAACCCTTCATATCGTCCTTTA
GGAAGATTGAGATATTGAGGCCATCCACAATGACACGCACTATCTGGGCGAACTTCATTG
ACAGGATTGTAGATATAATCTTCTGGAATGGTTACGCTAGATTCGTTTGCTTGTCGCGTG
ATTATATTTTCTCCGGGTTTCAAGGGAACAACAAATTTGTCCAATTCGATGATCAAATGA
CGTTGACTGTTGAGGGGTAAAGATTGACCTCTTTCATCTTGAGTAACAGCACCAAAAATA
CGGACGGCTGCATTGCGAATAGCATTTGCTTTATTTCTCAAAGAAATTACGTAATAATAA
GGTTCATGGTTCAAATGGCGAACTTTCACCAATGCACGGCTATTTTGTGTAAACGTAAAC
CCTTGGCCAATGGGATAATAAGAATTCTGCCAATATGTACGTACAGTATCCTTAACATCA
CTCGATACAGTCTTCACTCTCACTTGGTTTACTTCAACTTCATCCCACAAAAGTTCTTCT
CTTTTATATGAATGCAATTCCTTGTATTCTTGTAGTATATTGTCGATATATTTATGCCAT
GAATAGAATAAAGAGTCTTGCGCTGAAGTAGCGACATCGTACATTGCTCCATTCTTTTCT
CCAGGAGCTCCTTTAGGTGCAACTACTCTTCCGGCAATAACATGAGCATAACCGTGAAGA
TTGCCATACAACTCCGGGTTAACGCTCTGCCTATTTGCTTCTATAGCATTTCCCAGATAA
TCAATCCCGTTATCCACATCCAAGTTCACCCGAGTGTTGTTAGCAGCTACGAGATATCCC
TTATGAATGCTTGTCACCAATTGATTCCTCCATCCAATCATTTTGTTCCGAGGAAGTTTT
GGGAGATCATGTAGGACGATCCCTGGTGGACGATATGCGTATCTATATCCCGTTTTGTCG
ATAACTAAATTAGGAGCATTTCCCACCTGTATTGGTTCATTCCAGTTTTCGAATGGAATT
ACACGGGGAAGGTAAGCAGATAAGCGAGAATTATCAAATCTGGCAACCATTTGTTTATGC
ATCCAGAAAAAATGGTCTCCTTGTCTATCTGAATGTTGCATACTATTATCCAAAAGTGGT
GAATGCTGGACATGCCAATGATAATGGTGAGCATTAAGCCCAGGATCACGGAGGAAATAA
TCAAGTTCATGGTTCGGATCCGGATCATTGGAATTTCCAACTGTTCCATCAACAATGGGC
ACCTTATCTCGGTATTGTCCCCAGCGTGTTGCTTCTTTGAGTCTGACGATCACGTCTCGA
GGGAGAAATTTATCAGGGTAGACATCGAGGACTCTTGGAGAGCGAACTCCCCGAGTGTCT
GGTCTTAAAGTTAAAGCAACTGATAAGGAATACAGGAAGAGGTCTTCGTTAACTCGTGGG
AGAATAACTCTGGCCGTAGCGAGAAAATGTTCAAAAGATGGAGCCTCTGTTAACAAACGA
ATAATTTGGATAGCTTCATCCCAGTTGCGTTCATCAAAGAGAGAGAATATTTCGTCTCGT
GGTAATCTTCCTAAGCCTATCAACTTCTTTTCCTCAACAACATTTCTTGAGTTCTGATAT
TCAGGGCGGACTGGTTTATTTATGATGTCAACTAAGTCTTGAATTTCCTGTTGTTTCGAT
TGAATTTCGTTAGTATAGACCTTTGAACATTTTTCATAATGATGATGGCCCTTGACAATG
GCAAAAACGGCCAAAAGGACAAACGCAGACCAAACGCCCATTGTGAAATGAAGCCACT
