# Supplementary material for: Diversity, evolution, and function of myriapod hemocyanins
Source: BMC Evol Biol. 2018 Jul 5;18:107. doi: 10.1186/s12862-018-1221-2 (PMC6034248; doi:10.1186/s12862-018-1221-2)
Supplement: Supplementary file 4 — Data S1. Nucleotide sequences of the Hc and PPO cDNAs and gene identified in this study. (ZIP 81 kb) [file 12862_2018_1221_MOESM4_ESM.zip › Sequences/Scolopendropsis bahiensis/SbaPPO1.txt]

>SbaPPO1
TTTTTTTTTTTTTTTTTCAATATTTATCAACATGTATTTTATTAATTACTTGGGCTACAG
AACAAAATTTGGAACAATTATTTATTTTAATTAAAAGAAAGAAAATTCAAACAAATATTT
TATAATATTATTTTTTTTTTTCCAAATTACACATCATTTCTTATAAAAAAAAAAAAAAAA
GACATTCATGTAATTTTCCAATGTTCCATCAGGACTTACTCTGGGAACATTAAATTTCCT
GCCGAAGCGTTCACCACTTGTTCTCTAAATTGGATGCTGACATCACCAAATGCCATGTTT
GGGGTCTTGAACAAGGACCAATCGGTTTCATGGATCACACGATCGAACGGGAATCCCATT
GGTTTTTTATCGGGATACAACTCGTTGAGTACCCCGCAGTAGCTGGTGGCGTCTCGGCAT
TTCTCGGTACCTCCTTCCACCCTATCTTCCAAAGCATTGGTGATCATGACGAACGTCTGG
AATGGCATCCCTTCCGCCTTACCCCTAGGCACTAAAAGATGGTCTGGCATACCACAACTA
CAAAAACTTTGTGCCTCTTGTGACTGGTTGCCGCCCTCGGAGTCAGCAATGAGTTGACCG
AAGCTTCTCAAACTCGGCACTGTTACGTTGGAGTCTTCTGATCGGCGCTGAATAGTGTTT
TTGCCGGGTTTAAGCGTGAATTCGAATTTGTCCATTTCCATCATGAGTAGTCGCTGGTCG
TTAGGAGAGAAACGCTGTCTCGTGTCGTTGAATGTAGGGGCCATGAACACCCTCAGGGTT
CCCTGTTTGTCTTGCTGTGACTTGTTCTCCACCTCAATGTTCCACGTGAAGGATTCGTGT
TGCAAATGGCGGATACGAACGGCGACAGGTACGGGGCTGTTGAAAGCCACCCCTCGTTCC
AAGTTCAGGGTCCTGTCTTGCCAAAAGGTCCCAATCATGTTCGGTCTTTGGCTGACTTTT
CCTTGGACTCTGACCGCGTTCACGACGATATCGGCGAATGTCAACTGTTCCTTAATATAA
GGTGTTAAGGTGAACTTGTGTTCATGGAACAAATTATCAATGAATTTGTGCCAGCGGTAG
AAGATTGGATCTCGCATTGCCGTGGTGCTATCTGCCATCGCTCCTACTTCTTCTTTGTAT
CTTTCATCGGGATCATGAACGCGAGCGATCGTCCAGTGACCCAGATTGTGTAAGTCCCCG
TAAAAAGTAGGATTCACACCATTGTACGTGGCTTCCACCACATCTCCGACGATGTCAATC
CCTTTGTCGTTGTCTAAGGGAACTTTCTTTTTGTCACTCGCGGTAAAGGCTCCTTTGTGA
ATATCTTGGACGATCCTGTTGTACCAAGTGCGTAGGCGGTCTACGGTAATGTGGGGCATA
TCTCTTAAACGCATGTTGGCTGGTCTAAAGGCGTAGACGGTTCCTGAGATCTCTTTGGTC
AAATGCGGGGCGTAACCTTCAGCCATTGGTTCGTTCCAGTTCTGTAATGGCGTCACTCGT
GAAAAATTCAGTGACATTCTTTCGCAGTCGTATCTGGCAATCATCTGTTGATGCAAATAA
TAGAACAGTTCCCCTTTTCGATCTTTGATGGTTCCCATGTCCGGTGTCCAAGTCCAGGGG
TAGACGATGTGCCAGTGCCAATGGTGGGCGTTTAATCCAATGTCTTCCCGCCAGTAGGCC
AACCGATGTTCCGGATCCAAGTCATTACCGGTGAAATCAACATCGATAATTATCGGTTCT
GTTGATTCAGTGGAAGCTCTTCTTTGAATGACCCTGGCTCGACTGATGACATCGCTAGGA
ATGAACTTGGCCGGAAGGACTTCTTCGACGGGAGGTAGTCGGATCCCGCGGAAATTCGGC
TGATGAGTGAAGAGAACACTGGTGGCGTAAACAAACAGCTCTTCGTTGACGTTGTCTCGC
AGGTAGGCCAAAGCCAACTGCAAATCTCGGCTTTCGAGTCTCATAAGTAGGCGAATGACT
CTCATCGCTTCGTCCATGTGGTCTTTGCTGAAAGTGGAGAAAATTTTTCCTCTGGGTAAA
ATTCCAATGCCGTTCATCTGGGGTCTCAGCCTTTCTCCTGTTGCTGCAGCATCTCTGCTA
CGGATTATTGGCCCACTAGCGAAAGCTGCTTGAAAGGACTTTCTTTCCTCCAGAGGTTCG
TGCACATTATCAAAAAGATCCAGTACGAGTCGTTGCAGATCGCTGGTATTGGCCATCTTT
GAAGGTCTTTCTCCTCTCCACCAATTTCTTCCGGCTTCAGCAAACGAATCGAAATCAAAG
AAGATCGTCGGACTGTAGAA
