# Supplementary material for: Diversity, evolution, and function of myriapod hemocyanins
Source: BMC Evol Biol. 2018 Jul 5;18:107. doi: 10.1186/s12862-018-1221-2 (PMC6034248; doi:10.1186/s12862-018-1221-2)
Supplement: Supplementary file 4 — Data S1. Nucleotide sequences of the Hc and PPO cDNAs and gene identified in this study. (ZIP 81 kb) [file 12862_2018_1221_MOESM4_ESM.zip › Sequences/Scutigera coleoptrata/ScoHcA.txt]

>ScoHcA
ATGTGGTCATTGGCTTTAGCGACACTCTTCGTGCTAGGCACGGTTATCCGTGCTGATCAGTGCCCACCGG
TACCTGCAGATACCAAGGACAAATTGGAGAAGATTTTGGAATTGATTGGTCATGTCAACAGACCCTTAAC
GCCAGAGACACCCGAACCCGCTGGTTATGATGAAACCAAGCTGAAAGGCCTTGGTATTTTACCCCAACAT
GAGATCTTCTCTCTCTTCGACGAAAGAACGTGGCCCGAAGCCACCAAGGCAGCCGAATTTCTTATGGAGG
CCACTGACTTCGAACACTTCATTCAGCGTGCTGATGTTTTGAGGCATCGCATCAACGAGGATATGTTCAT
GTACGCCCTCAATGTAGCCGTCCTCCACAGGAAGGATACTAGAGGAGTCCAGGTTCCACGTATCCACAAG
ATCTATCCCGACAAGTTCTTGAAACAAGATATCCTTGTTGAAGTAAGAGAAAAGGTCAACCATGGTGAGG
AGAAACCAGTTGTTGATGCCACCGAACTTCACCAGAACCAATTGGATCCTAACTACCGTTTGTCTTACTT
CTTGGAAGATATTGGTATGAATTCTCACCATTACCACTGGCACGTTGTCCACCCTGCTGTCTGGTTGCCA
AAACATGGACCCAGGAAGGATAGAAAGGGAGAACTCTTCTACTACATGCATCACCAGATGGTGGCCAGAT
ACGACTCTGAGCGTCTATCCAACAATTTACCAAGAACTGAACCATTCGAAAACTGGGATGATCCCCTTGA
GGAAGGTTATGCTCCTCATCTTACCATCCACAAAACCGGATACAACTACATGTTTAGGCCTGAAGGTCTG
ATTGTCCGCGATCTCCCTGAGTTGAACAAGAACAAGATGCGTCAATGGAAATCTCGTATCCTCCACGGCA
TCCATCTCAACGTTCTTTATGCTGAAAACGGAACCAAGATCAGTTTGGACAATGAGCACGGTATTGACCT
TCTTGGAGATGCCATCGAATCCAGTCTTCTTAGTGTCAACAGAGCTTTCTACGGTAACATCCATTGCTAC
GCTCACGTTATGGCCGCTCGTATTGCTGATCCTGATGGCAGATACGGAGAAGACAATGGTGTTATGCACG
ACGTCGCCACTTCTGCCCGTGATCCTCTTTTCTACAGATGGCACAAGTTCATTGATAACATCTTCCTTGA
ATACAAAGACAACCTCGATCCTTACACTCAGTACGAACTCACATGGCCAGATGTTGTTCTCAATGATGTG
ACTGTGAAACCACACAAGGGCGATTATGACGATGAAGTCCACACTTACTGGGAAGTTGACAACTATGAAT
TAGGAAAGGGCTTCGATTATACCAGAAAGACCACAGCCACGGTTAAAGTAAGGCATCTTCAGCATGAAGA
CTACCATTATGAAATTGACATTGACAATAATGCTGGCAAAGCCAAAAAGGCCGTTTTCCGTATTTTCTTG
GCACCTAAGTACAACGAAAAAGGAGAACTCTTCCCTGTCAACGAACAGAGGCAGTTACTCGTCGAGCTCG
ACAAATTCGTCGCCACTCTTGAACCTGGCCATAATGTGATTGAACGCCAATCCAAGGAATCGAGCGTAAC
CATGTCCAAGGATCATGTCTTTGGAGAAATCAGAAACCTCGCCGACGACCACCAGTGCAGCTGCGGCTGG
CCAGATTACCTCCTGCTGCCCAAGGGCAAATATGAAGGCATGACCTACCAACTCTTCGTTGTTGCTACTG
ACTATGAAGAAGATCATGTTGAAGACGCTGGAGAAGAATGCCAGTGCCGCGATTCCATGAGCTACTGCGG
TAGTGTAGAGCACAAGCTTCCCGACAACAAGCCTCTGGGCTACCCCTTCGACAGGAGGATAGACGGAACA
GGTTTCGAGGAGTTCAAGACACAGAATATGTATTACGGCGATGTGGTCATTCAGTTCACAGGTGAAACAG
TGACCCATTAG
