# Supplementary material for: Diversity, evolution, and function of myriapod hemocyanins
Source: BMC Evol Biol. 2018 Jul 5;18:107. doi: 10.1186/s12862-018-1221-2 (PMC6034248; doi:10.1186/s12862-018-1221-2)
Supplement: Supplementary file 4 — Data S1. Nucleotide sequences of the Hc and PPO cDNAs and gene identified in this study. (ZIP 81 kb) [file 12862_2018_1221_MOESM4_ESM.zip › Sequences/Scutigera coleoptrata/ScoHcB.txt]

>ScoHcB

ATGGTAGCCAAGTGGTGTGTTTTGGCCATGTGCCTTTTAGTAGCAGTGGGTGCAGATAAGTGTCCGCGAG
CTACGGACCAAGAAGCCAAGCAGAAAAGGATGTTAGAAGTTCTTCAGCACGTCAATAAGCCTTATGTGGC
TGAAACCAAGGATCCTAAGATTCCAGCTGGATCTGAGGACGTTTTCAAACACTTAGGCATTCTGGAAAAG
CACGAAGTCTTCTCCCTTTTCGACGAGAGACAGTGGGACGAAGCCACAACAGCGGCCGTCTATATGTTAA
CTGCCCCCAGTTTCGATGAATTCATCGACAGAGCGGAGATTGTTCGTCATCGTATCAACGAGGACATGTT
TTACTACGCTTTCTCCGTAGCTGCCGTTCATCGTGATGACACCCGTGGAATCAACCTTCCCCGCATCCAC
GAAATCTACCCTGATAAGTTTCTCAAGCACAAGGTCATCGTCGAAGTCAAGAACAGCATCAACTCCGGCC
AGGAAGATCCCCTTATTGATGCTACTCATGAATTCACTGATCTCCGTGACCCTAACAGCAAACTCCATTA
CTTCTTGGAAGATGTTGGTCTTAACTCTCACCATTACCATTGGCACGTTATCCACCCTGCTGTCTGGCAA
GAATCCCTGGAGGAACTGACCCATCAGCACAAGGACCGTAAGGGTGAACTTTTCTACTTCATGCATCACC
AGATGGTTAACAGATACGACGCTGAGCGCTTGTCTAATGGTTTGCCAAGAAGTACAACCTTTGAAAACTG
GAACGATCCAATTGAGACGGGTTATGCTCCACATCTTACCATTGATAGAACTGGTTACCGTTATCAATTC
CGTCCAGACAATCTCGTTGTCAGGGATCTTCCAGAACTTACCAAAAATCATATGAGACAATGGAGAGACA
GAATTCTTTATGCTGTTCACAGAGGAGAAGCTTTAGCTGCCAACGGTAGCTCAGTATCCCTTCGTGACGA
AAGAGGTATTGATGTTCTTGGTAACATGGTTGAATCTAGTCTCCAAAGTATCAACAGACCATTCTATGGT
AATGTTCATTGTTATGCTCACGTGATTGCTGCTCGTATTGCCGATCCTGATGGCAAATACGGAGAAGACA
ACGGTGCTATGTACGATGTGGCCACATCTGCTCGTGATCCTCTTTTCTACCAATGGCACAAGTTCATTGA
CAATCTCTTCCATGAATACAAAGATGCACTGAAAGCCTACAGCAGTGAAGATCTCACTTATAATGATATC
ACCATTGAAGAAGTCAATGTTCAAGGAGAAGGTGGTTCCCCAGCTAACACTGTCACCACATTTTTGGAGA
ACAGCATCGTTCATCTGGATGAAGGCTTTTCTTTCACTGCTCGCGGCCACGCCAGGGTCAAGGTACAGCA
TTTGCAGCATGAGGGCTTCAACTACCAGATCAAGGTAAACAACGCTGGTGGTGAACATAAGGTTGTCTTC
CGTGTCTTCTTAGCTCCCAAATACGACGAAGAGCATCATGAATTTGACTTCAATGAACAACGCGGTATGG
CCATTGAATTAGACAAATTCGTCGCCACAGTTCCTGCTGGCTCATCCACCGTGGAACAGCACTCCTCCAA
GTCCAGTGTTACTCAGAGCAACGACAACTTCTACGGCTCTTCCGCTACCAGAAGCTCAGAGAATCACTGC
AGCTGCGGCTGGCCTGACTACCTCCTCATCCCCAAAGGAAACCATCAAGGAGTCCAGTTCAATGTCTACG
TTATTGCCACTAGCTACGATGAGGATCATGTTGAGAGCGATGAGAGTTGTCACTGCGGCGATTCGCTGAG
CTACTGCGGTGCCCTGTATGACAAATACCCCGACAGGAGGCCCATGGGATACCCCTTCGATCGCCACGCC
GACGCCCAGACCTTCGATGAATTCAAGACCAAAAACATGAACTCCGTCACAGTCACCATCAAACACACTG
GCGAAGTCAAGGACGCATAA
