# Supplementary material for: Diversity, evolution, and function of myriapod hemocyanins
Source: BMC Evol Biol. 2018 Jul 5;18:107. doi: 10.1186/s12862-018-1221-2 (PMC6034248; doi:10.1186/s12862-018-1221-2)
Supplement: Supplementary file 4 — Data S1. Nucleotide sequences of the Hc and PPO cDNAs and gene identified in this study. (ZIP 81 kb) [file 12862_2018_1221_MOESM4_ESM.zip › Sequences/Scutigera coleoptrata/ScoHcC.txt]

>ScoHcC
ATGGGAGCCTGGAAGGTTTGGACATTCTTTGCGATCGCTTTGGTGGTGGCGGTGAAAGCTTATGACGAGG
AGGCAAAATGTATGAGCCACGATGAGGATTCTCAAGTGAAGGAACGTCAGATACTTCATATTGTCGACTC
CATTAACAAGCCAATCTCTCCAGATTTCAGGGCTCCACGTGGTGTCATTGACGAGCACAAATTGAGAGGA
TTGGGAACATTGAAGAAGAGAGAAATTTTCTCCTTGTTCGATGAAAGGAATTGGGATGAAGCCTCCAAAG
TAGTCCGACTGCTTTTGGATGCCAAAGATTTTGATGATTTCATCGACGTTGCTGAGGTCATTAGGTTAAG
GGTCAATGAGGAACTTTTCCTGTACGCCTTCTCCGTGGCCGTCATGCACCGAGGTGACACTCAGGGTCTC
CAAGTGCCCAGAATTCACGATATATTCCCTGACAAATTCTTAAAGGAGGATGTGATCCATCGTCTCCTGG
AGTTGTCCAACAGAGGAGAACATTACGACAGGATCCCTATCATCGATGCTACTCAGATCTCCCACAACTA
TCTAGATCCCAATTCTGAATTAGAATACTTCTTAGAAGATTTGGGTCTTAACTCTCATCATCATCACTGG
CACGTTATCCATCCCGCTATCTGGGTTTCAGAATTAGGTAATGAAAAGGACAGGAAGGGAGAATTCTTTT
ACTGGATGCATCACCAGATGCTGGCCAGATACGAAGCTGAACGTATGTCCAATGGCTTGGCAAGAACAAG
AACTTTCCAGAACTGGAACGATCCCATCGATGAAGGCTATGCACCTCACATCAGTATTATGAAGACAGGA
TATACTTATGCTTACAGACCTCCAGGTTACACTCTCCGAGATCTTCCAAATCTTCCCAAAAACAAAATGG
TGGAATGGGCCAAGAGAGTCCTGTATTCTATCCATTCCGGAATCTTCCATTTCAGTAACGGTACTGATGC
TCATCTCGACACTGAACATGGTATCGATGAATTAGGAAACATCGTGGAATCCAGTCTGACCAGCTTGAAC
CGAGACTATTACGGAAACCTTCACTGTTACGCCCACGTGATTGCTGGTCGTATTGCTGATCCTGAAGGCA
AATACGGAGAAGACAATGGTGTCATGTACGATGTGGCAACTTCTGCTAGAGATCCTCTTTTCTACAGGTG
GCACAAGTACATCGACAACATCTTCCAGGAATACAAAAATACTCTTCCACCGTACACTACTGAAGAGTTG
ACCCCTCAAAATTCCGAATTTAGGGTTCAGGGTATTTCAGTGGTTGGAGAGACCAGTGCAAGAGATACCG
TTCACACCTACTGGCAACACAGCTTACTGAAGGTCGGACAAGGCTTTGAATTCACCAAGCACACACCCGC
CTACGTCAAAGTGAAACATCTCCAACATGAATCATTCACTTACGTCATCGATGTTGAGAACCGTGGCAGA
ACCAGAACTGGCTTCTTCCGTATTTTCGCCGCTCCCAAATACAATGAACTTGGACAGAAATGGCACATCA
ATGACCAGAGACTCATTATGGTGGAAATGGACAAATTCATCGAGAAATTGTATCCAGGTAAGAACACGAT
TGAAAGGCACTCAGAAGACTCCACTGTTACCATGTCATCTGCCAGCATTTTCAGCGATATCAGCTCTGAA
CAGTCGGAAGACCACTGCAGCTGCGGATGGCCTGATTACCTGCTCGTGCCCAAAGGTAACTTCGAAGGAT
TCCCTATGGAAGTCTTCGTCATTGTTACTGACTACGAAGAAGATAAGGTGGAAGGACCCGACGAAGGCTG
TGCCTGCCATGACGCTCTCACCTATTGTGGTGGCATTGATTACCATTTCCCTGATAAACGCGCCATGGGC
TTCCCCTTCGACAGGCCTATTAAACAACGCAACTTCAATGCCTTTAAGACGAAGAACATGGGCAAGGTGA
CGGTCGACGTTAAGTTCACAGGCGAAACGATAGCTCCAGAAGACTTCCATAATCAACACTAA
