# Supplementary material for: Diversity, evolution, and function of myriapod hemocyanins
Source: BMC Evol Biol. 2018 Jul 5;18:107. doi: 10.1186/s12862-018-1221-2 (PMC6034248; doi:10.1186/s12862-018-1221-2)
Supplement: Supplementary file 4 — Data S1. Nucleotide sequences of the Hc and PPO cDNAs and gene identified in this study. (ZIP 81 kb) [file 12862_2018_1221_MOESM4_ESM.zip › Sequences/Scutigera coleoptrata/ScoHcD.txt]

>ScoHcD
ATGGACACGAGGGTTTTACGGTTAACATTGGCGTTGGTGGCGCTAAGTGGGGTCTTAGCAGATAGCGAGT
CATGCAGTTCTGCTATAGTGAATGATTACAAGCTAAAACAGAAGGAAATTCAGCATCTCGTAGATACCAT
CAATAAGCCAGTCTACCCTGACTTCAAGGACACGAGAGGTATTATCGATGAATCCAAACTAAAAGGCTTA
GGAACACTGCCCCGTCGTGAGGTGTTCTCGCTTTTCGACGAGAGAAACTGGGCCGAAGCTGCCAAAGTCG
TCGAATTGCTACTGGAACCTAAAACCTTCCGAGAGTTCATCCACTTGGCTGACATCATCCATCACAGAGT
CAATGAGGATCTGTTCTTGTACGCCCTCTCCGTGGCCATCGCACACAGACCCGACTGCCAGGGAGTCCAG
GTACCACGAGTACTGGATATCTACCCCGACAAATTCTTGAGAAAGGAAGTCATCCACAAGATCAAAGAAG
TTTCCAACGAGGGAGCTTACTTAGATAAGGTTCCAGTTATTGATGCTACCGAAGTCAGCGACAACCATTT
GGACCCCAACCAGGAACTGCTCTATTTCCTTGAAGATTTGGGCATGAACTCTCACCATCACCATTGGCAC
GTGATCCACCCAGCCATTTGGCTTCCAAAACATGGTGGTGTTAAGGACAGGAAGGGAGAATTGTTCTTTT
ACATGCACAAACAGATGGTTGCCAGATACGACACAGAACGTTTGTCCAATGATTTGCCACGTGTGAGGCC
GTTCGAAAATTGGAATGATCCAATTGATGAAGGTTACTCTCCCCATTTGATCATTGACAAGACCGGTTAC
AAATACGCCTACAGGCCACAAGGAGTCATCGTCCACGACCTTCCTAACTTACCAAAAACCAAAATGTTTG
AGTGGAAGAACAGAATTATGGTCGGTATTAGGAAAGGAAGCCTCATTTCGGCCAACAAAACCCAAGTGCC
TTTGAATAACGACCATGGTATCGACCTTCTTGGAGACGTTGTTGAGTCCAGTCTGCTCAGTGTCAACCGT
GTTTTCTATGGAAATCTTCATTGTTACGCCCACGTCATCGCCGGAAAGGTCACTGATCCACAGAGCACCT
ACGGAGAAAAGAACGGTGCTATGTACGATGTAGCTACTTCAGCTCGTGATCCTCTCTTTTACTCGTGGCA
CAAGTTCATTGATAACATCTTCCAAGAACACAAGGAAACCTTACAACCTTACAATAAGGATGAGCTGAAT
TTCCCAGATGTTCAGGTTGATAGTCTCCGAATCAACGTTGCTAATGGAACTTACGAGAATATTGTTCGTA
CTTACTGGCAGAACAGTCTGTTCAAGATCGCCAAAGGTTTCACTTTCACCACAGAGGGATCCGTCTTGGT
TAAGGTCAAACATCTGAACCATGAGACTTTCTACTACAATCTTGAAGTTACCAACAATGCCCTCGAGGAA
AAACATGGAGTCGTCAGAATTTTCGGTGCTGTGATAAATGACGAACGCGGTCACCCATACATATTGAACG
ACCAGCGCCATCTGGTCATTGAATTGGACAAATTTACCGTCAACCTTAAGCCCGGTAAGAACAGCGTCCG
TCAGCCTTGCTACAACTCAGCTGTAACTGCCAAGTACGACGTGTTCTACGGAGATGTAGAAAGCCAGAAG
CCACAGGAAGGCTGCAACTGTGGTTGGCCAGACTATATGTTGCTTCCTAAGGGTAAATACGAGGGTCTCC
GCTTCCGTGTGTTCGCAATTGTAACAAATCATGATGAAGATAAGGTCAGCGACCAAGAGACGTGTCTGTG
CGGTGATGCAGTGGCCTATTGCGGTGCTCACAACCAGAAATACCCCGACAAGAAACCCATGGGCTTCCCC
TTCGATAGACGAATCGACGAGAGGACATTCGAACACTTCCACACCCCCAACATGATTGCTACGGACGTCA
TAATCAAATTCACAGGAGAATTCCTTCCACCCAAGGGTGACATCTGA
