# Supplementary material for: Diversity, evolution, and function of myriapod hemocyanins
Source: BMC Evol Biol. 2018 Jul 5;18:107. doi: 10.1186/s12862-018-1221-2 (PMC6034248; doi:10.1186/s12862-018-1221-2)
Supplement: Supplementary file 4 — Data S1. Nucleotide sequences of the Hc and PPO cDNAs and gene identified in this study. (ZIP 81 kb) [file 12862_2018_1221_MOESM4_ESM.zip › Sequences/Scutigera coleoptrata/ScoHcX.txt]

>ScoHcX
ATGAAGTATTGCACCGAGAGTCTCATTTTGATTCTAGCCGTAATAGGCTGTATCTCAGCTGCGATAAATT
TTAAGTGTCCCAAAGGAACAGCGGAAGAGAAACATCAGAAGGAAATCTATGATTTGGTACAAAGGATTAA
CAGACCTTTAATACCACAGTTTAAGGAACCTAACTTCCCTACTAGCTTCTTAATTAAAGGTAAAGACCCT
AAGGAATTCTTCCAAGCCATTGGTCACTTGCCCAAGAAAGAAGTATTTTCCTTATTCGATGAAAGACATT
GGGATGAAGCCATGACAGCTTACGAATATCTCTATGAGGCAGAGACATTGGATGATTTCATTGACATTGC
CAAGATCCTGTATTTGCACTTGAATGAAGATATGTTCTACTACGTTTTCTCTTTTGCTGTATTATATAGA
AAAGATACCAGAAATGTGAGGTTGCCTCAAGTTCACGATGTCTATCCAGACAAGTTCTTAAAAACTGACA
TCATTAACAAGATCAAGCAAGCGAATTACCAAGGAAAGCAGCATCCTGTAATAGACGCAACCAAAGAGTT
CCATGACCTTCGTAACCCTGTAAGTTATCTTCACTATTTCTTGGAAGATATTGGCATGAATTCCCACCAT
TACCATTGGCACGTAATGAATTCTGCCCTCCGAAAAGCCTACCCAACTGAAGGGGAAAAAAAGTTTTATA
GAAAAGGTGAACTCTTTTATCACATGCACCACCAGATGCTGAACAGATATGAATTGGAACGTCTGTCAAA
TGGACTTCCACGATGTCCTACATTCGAAAATTGGGATGATCCTATTGCGGAAGGTTATGCTTCCCATTTG
GCAGTGGATCGTACGGGTTACCGATATACCTTCCGACCTGATAACTTACATGTTCGAGATCTTCCAGAAC
TTACCAAGGACAATATGAGAGTTTGGAGAGATAGAATTTTTGATGCAGCTACTTCTTGTTCTGTGCTTAG
GGAAAACGGTTCTTTCGTAAAAATTTGTAGAACGAGATTTTACGGCGGCTTGAATATTTTAGGAAATTTG
ATTGAAAGTAATCTAAGAAGTATCAATAGAATGTTTTACGGTAACATCCATTGTTACGCTCATGTTATTG
CCGCTCGAGTCACAGATCCAGACGGTAAATATGGACAAGGTAATGGTGTTATGTATGATGTGGCAACATC
CGCCCGAGATCCTCTATTCTACCAATGGCACAAATTTCTTGATCACTTTTTCTACGAACACCTTACGAAA
TTACCCACCAACCATTTGTTCCACTTACAGAACCCTGATGTGAGTATTACAAATTTGGAAATTATTTCGA
ATGGAAGAAAGAATGAAATCCACACTTTCTGGGAGAATGACATCATGGAAATCTCAAAGGGACATTCCTT
TACCTTAAACTCAGATGCAAAAGTAAAGATTCAGCATCTACAACATGAGAAGTTCGAAATTCACCTAACT
GTACAAAATGATAAGGGTGAAGATACTGACTTGTTTGTTCGTATCTTCCTTTTGCCACTGGAAGACGAAG
AATCCCATGAATTAAGTTTGGAAGAAATGGTTCGAATGGCCGTGGACATAGAAAAAAGAGTGATTCCAGC
GAAACCTGGTAGTAATGATATTGTAATCAGCTCTAGAAGCATAGGAGCTCCTGCGAATAAGTTCTTTGGT
TCCTTTGAAGAGCGATACATTTCTGAGGACTGCAACTTTCACTCCCACTGTGGGTGGCCCAATTATCTGC
TTGTTCCTAAAGGATCGTCTCAAGGAACACCGTTCGCTTTTGTTGTGATGCTGACATTAGCTGAAGATGA
TTTTACGCCGAACATGGACGATACCTGCTTCTGTGCGGATTCGTGGTCGCACTGTGGATCTCTGTTTATT
CAATATCCCGAAAATGTAGAAATGGGTTTTCCTTTTCAGCCAATTATAGAATGTACCAAAGAAGAATTCT
TCGCTTTACCAAATATTGCCAAACAGGAGGTTATCATCAAATTCACCGGAGAAACCAAAGACTCTCCGTT
GGTCATCCAACTTGAAAACGATTCATAG
