# Supplementary material for: Diversity, evolution, and function of myriapod hemocyanins
Source: BMC Evol Biol. 2018 Jul 5;18:107. doi: 10.1186/s12862-018-1221-2 (PMC6034248; doi:10.1186/s12862-018-1221-2)
Supplement: Supplementary file 4 — Data S1. Nucleotide sequences of the Hc and PPO cDNAs and gene identified in this study. (ZIP 81 kb) [file 12862_2018_1221_MOESM4_ESM.zip › Sequences/Scutigerina weberi/SweHcA.txt]

>SweHcA
CTTCTTCTTTTCTTTTTTGTCATCTTTTTTACAACAGAAAATGAAGTATATTTTTATTTC
ACTGAAAAAATATTTTACAAAAACATTTACATATTTGTTGGATACCCACATTCACTCTGG
GTGTCTCACAAGGTCTTTGGTATCTCTTTCATGATAGAAGTCTTAAGAGAAGGCGAATAA
TGGAGACAGGAAACGGAAAGACAGGGTACAGAGAGTTACTTCCGTATATTCTATTTCCGT
TTCCTTTCGAGCACCAACAACAGTTTCGTCAAATTTTGTTTTTCAACAAAAAAAGCCAAG
CTAGCATCACTAATGGTCGACTGTTTCTCCTGTGAATTGGATGACGACATCTCCGTAGTA
CATGTTTTGGGTCTTGAATTCTTCAAAGCCTGTGCCATCTATCCTCCTGTCGAATGGGTA
GCCAAGAGGCTTGCTGTCGGGCATCTTGCTTTCTACGCTGCCGCAGTAGCTCATGGAGTC
ACGGCAAAGACATTCCTCCTCGGCGTCCTTAACATGATCTTCTTCGTAGTCAGTTGCAAC
AACGAACAGTTGGTAGGTCATGCCTTCGTATTTGCCCTTTGGCAAAAGCAGGTATTCAGG
CCATCCACAGCTGCATTGGTGGTCATCTGAAAGGGTTCTGATGTCACCGAACACGTGGTC
CTTGGACATTGTTACACTGGATTCCTTAGCCTGGTGTTCAATAACATTATTGCCAGGTTC
AAGGGTAGCAACGAATTGATCCAATTCAATGAGCAATTGTCTCTGTTCATTAACAGGGAA
AAGCTCTCCTTTCTCATTGTACTTAGGTGCTAAGAAGACACGGAAAATAGCCTTCTTGGA
TTTTCCTGAATTGTTATCAATGTCAATTTCGTAGTGGAAGTCTTCATGCTGAAGATGCCT
GACTTTAACGGTAGCTGTTGTCTGTCTGGTGTAATCGAAGCCCTTCAATAAGTCGAATTT
GTCAACTTCCCAGAAAGTGTGAACTTCATTATCGTAGTCTCCCTTGTGTGGTTTCACAGT
CACTCTGTGAAGGACAACGTCGGGCCAAGTGAGCTCGTATTGGGTGTATGGTGCTAGATT
GTCTTTGTATTCTTGGAAGATGTTATCAATGAACTTGTGCCATCTATAGAAAAGGGGATC
TCTGGCGGAAGTAGCTACGTCATGCATGACACCATTGTCTTCTCCATATCTGCCATCAGG
GTCAGCAATACGGGCGGCCATTACGTGGGCGTAACAATGGATATTTCCATAGAAAGGTCT
GTTTACACTGAGAAGACTAGATTCAATGGCGTCTCCCAAAATGTCGATACCATGTTCACT
GTCTAAATCGATCTCAGTTCCGTTTTCGGCATAAAGCTTATTGAGATGAACTCCGTGAAG
GATTCTAGACTTCCATTGACGCATCTTGTTCTTGTTAAGTTCGGGCAGATCATGGACAAT
AAGACCTTCGGGTCTGAACATGTAGTTGTAGCCGGTCTTGTGGATTGTGAGATGAGGAGC
ATAGCCTTCCTCAAGGGGATCATCCCAGTTTTCAAATGGTTCAGTTCTTGGCAAGTTGTT
GGAAAGACGTTCAGCGTCGTATCTGGCTACCATCTGGTGATGCATGTAATAGAAGAGTTC
TCCCTTTCTGTCTTTCCTTGGGCCATGTTTTGGAAGCCATACGGCGGGATGAACAACGTG
CCAATGATAATGGTGAGAGTTCATGCCAACATCTTCCAAGAAATAAGACAAGCGATAGTT
GGGATCTAATTGGTTCTGATGAAGTTCAGTTGCATCAACAACTGGTTTCTCCTCTCCATG
ATTGACTCTTTCTCTGACTTCGACGAGGATGTCCTGCTTCAAAAACTTGTCTGGATAGAT
TTTGTGGATACGAGGAACCTGGACGCCGAAAGTGTCCTTCCTGTGAAGTACGGCAACATT
GAGGGCGTACATAAACATATCCTCGTTAATGCGATGCCTCAATACATCGGCACGCTGAAT
GAAGTGGTCAAAGTCAGTAGCCTCCATGAGAAATTCAGTTGCTCTCATGGCTTCAGGCCA
TAACCTTTCGTCGAAGAGAGAGAAGATCTCATGATTAGATAAGATACCCAGGCCTTTCAG
CTTGGCTTCATCATAACCAGCGGGTTCGGGTGTTTCAGGCGTTAAGGGCCTATTGACATG
ACCGACTAGCTCCAAGATTTTTTCTAGTTTGGCCTTTGTATCGGCAGGCACAGGTGGGCA
CTTGTCAGCACTAACTGCCGTGCCCACGATCAAAAGTGTTGCTATTGCCAGTGTCCACAT
GTTGTCACCACGTCCCCGCTGGATAGCTGAA
