# Supplementary material for: Diversity, evolution, and function of myriapod hemocyanins
Source: BMC Evol Biol. 2018 Jul 5;18:107. doi: 10.1186/s12862-018-1221-2 (PMC6034248; doi:10.1186/s12862-018-1221-2)
Supplement: Supplementary file 4 — Data S1. Nucleotide sequences of the Hc and PPO cDNAs and gene identified in this study. (ZIP 81 kb) [file 12862_2018_1221_MOESM4_ESM.zip › Sequences/Scutigerina weberi/SweHcB.txt]

>SweHcB

TTTTTTTTTTTTTTTTTTTTTTCCTTGAAAGTTTTATTTTGACTTAAAAAAATTTACTTA
ATGTACAATAAAGATTTCACAAACAAAACAACAATCCTTTAGTCCTTTTTAATCCACAAA
CTCTCCTGAATCAAACAGGAAAGAACAAAAACAAAGATGAACAATTTGTGGATATCAACT
TGACAATCTCTCATGCGCGTTGTTCTGCAATGTTCCTCTCCATACTTTAAAAAATAATAT
TTATTTACAATGGAAGCATGGTGTCGTGTAATTTCCTGTGCCTTAGGCATCCTTAACTTC
ACCGGTGAATTTGATGGTGACTGTGGCGGAGTTCATGTTGTGCGTCTTGAATTCCTCGAA
GGTGTGGGCGTCAGAATGGCGATCGAAGGGGTAGCCCATTGGCCTCTTATCAGGGTAATT
GTCGTACAGGGTACCACAGTAGCTAAGAGAATCTGCACAATGGCAACTTTTATCACTCTC
AACAACATCCTCAGCTGCGCTGGTAGCGACGACAAACAAGTCGAATTTCATTCCTTCATA
GTTTCCTTTGGGGACAAGAAGGTAGTCGGGCCATCCACAGCTGCAGTGATTGTCAGTTTT
CCTTGATGCAACATCACCGTAGAAATTGTCTATTCTTTGGGTGACACTGGAATCTACTGA
ATGACGAACGACGGTGGACTCACCAGCAGAAACTAGATAAGTAAACTTGTCCAATTCAAT
GGCCATCTTTCGCTTTTCATTGAAGTCGAACTCATGATTTTCTTCATCATACTTGGGAGA
CAAAAATAAGCGGAAAACCACTTCCTGTTCAGCTCCAGCGTTGTTTAGCTTGATAAAGTA
ATCAAAGTCTTCGTGTTGCAAATGCTGTACCTTCACTCTTGCTTGACCTCTGGCTGTGAA
AGAGTATCCATCAGCTAAGTGGAGAACATTATTTTCCCAGTAGGTTTTGATTTCATTTTC
TACGTTGCTGCCTTCAATGTGAACGGATACATCTGAAACAGTGACATCTTTGTATTCGAG
ATCATCATGGCTGTACGCTTTCAGAGCATCCTTGTACTCATGGAAAAGATTGTCAATAAA
TTTATGCCAGGAATAGAAAAGTGGATCACGAGCAGATGTGGCAACATCGTACATGGCACC
GTTATCTTCTCCATATTTGCCATCAGGATCGGCAATACGGGCAGCGATGACGTGGGCATA
ACAATGGACATTGCCGTAGAAAGGTCTGTTGATACTTTGAAGACTGGATTCAATCATGTT
TCCAAGGATATCAATACCTCTGTCATCTCGAAGGGAAACACGGCTTCCATTGGCAGCTAA
AGCTGATCCTCTGTGTACGGAATACAGAATTCTGTCTCTCCATTGTCCCATATGATTTTT
GGTGAGTTCGGGAAGATCTCTGACAATGAGATGATCAGGGCGGAATTGATAACGGTATCC
AGTTCTATCAATGGTGAGATGTGGAGCATAACCTTCCTCAATTGGGTCATTCCAGTTTTC
GAATGTGCAGGCTCTTGGAAGACCGTTAGACAAACGCTCAGCGTCATACCTGTTAACCAT
CTGGTGATGCATGAAATAGAAAAGTTCTCCCTTGCGGTCCTTGTGTTGGTGGGTCAACTC
CTCAAGACTTTCTTGCCAGACAGCAGGATGGATGACATGCCAATGATAATGGTGGGAGTT
AAGACCGATATCTTCAAGGAAATAATGGAGCTTGCTGTTTGGATCACGAAGATCAGTGAA
ATCATGAGTTGCGTCAACAATGGGATCAGCTTCACCGCCGTTGATTTTGTTCTTGACTTC
TACGATGACTTTGTGTTTAAGGAATTTATCGGGATAAACGTCGTGAATGCGGGGAATGCT
GATTCCTCGAGTGTCATCACGATGTACAGCAGCCACGGAAAAGGCATAGTAGAACATGTC
CTCATTGATACGATGGCGAATAATCTCAGCTCTGTCGATGAATTCATCGAAGTTGGGGGC
AGTTAGCATATAGACGGCCGCTGATGTGGCTTCGTCCCATTGCCTTTCGTCGAACAATGA
GAAGATTTCGTGTTTATCCAGAACGCCAAGATGTTTAAAAACGTCTTCAGAGCCAGCGGG
GATATGGGGATCCTTTGTTTCTAAAACGTAAGGTCTGTTGACGTGATGGAGAACCTCAGC
CATGCGCTTAAACTTGGCTTCCTGATCATCAGCTCTTGGGCACTTTTCAGCACCCACAGC
TACCAGAAGGCACATAGCCAAAACACACCACATTGTTGCCATTATTTTGGTGGGATCTGT
GGACAGCGACCGTATGTTGCTTACCCCCTCTTGCCAGAGATCGTCGGACTGTAGAACT
