# Supplementary material for: Diversity, evolution, and function of myriapod hemocyanins
Source: BMC Evol Biol. 2018 Jul 5;18:107. doi: 10.1186/s12862-018-1221-2 (PMC6034248; doi:10.1186/s12862-018-1221-2)
Supplement: Supplementary file 4 — Data S1. Nucleotide sequences of the Hc and PPO cDNAs and gene identified in this study. (ZIP 81 kb) [file 12862_2018_1221_MOESM4_ESM.zip › Sequences/Scutigerina weberi/SweHcC.txt]

>SweHcC

TTTTTAACAGAGTATAAACCTATTCAAACGAATATTTTTATTTTACAATCACTTTTACAG
AAAAAAAGGGGGATAAGGTTCACTTTTTTACAAAAAAATAATGTACAAAACTTCAAGATG
GTGCAGTTCTACATCCGGGTTCAATCTCGCCTCCAGATGTTAAGTTATTTTGAGTCCATT
GGCACATCATACATCATCTATGATGCTATCATGTTGCCATCTAGTGTTCATCATGGACAT
CTTCTGGAGCAATTGTTTCGCCTGTGAACTTGATGTGGACTGTTGTTTTAGCCATGTTCT
TTGTCTTAAAATCATCAAAGAAACGGTGAGAAATTGGTCTATCGAAGGGGAATCCCATGG
CACGCTTATCAGGAACTTTGTAGTCAATACCACCGCAGTAGGTGAGGGCGTCGTGGCATG
GACAGCCTTCATCATGACTTGTTACCTTGTCTTCTTCATAATCTGTAATAACGACAAAGA
TCTCCATGGGGAAGCCTTCGAAGTTTCCTTTGGGTACCAGGAGGTATTCGGGCCAGCCAC
AGCTGCAGTGATCTTCTGCATGTTCTGAAGATACATCACCGAAGATGCCTGCTGAGTTCA
TGGTTACTGTGGACTCAGAACTGCTTCTTTCAATTGTGTTCTTACCAGAATACAGTTTAT
GGGTAAACTTGTCCATTTCGATCATGATGAGACGCTGTTCATTAATATTCCACTTTTCTC
CATGTTCATTGTATTTAGGCGCAGCGAAGATGCGGACGAATCCAGTTCGTGTTTTGCCAC
GGTTCTCAACATCAATGATGTAGTCGAAGGTGTCATGTTGAAGATGCTTAACCTTAACGA
AAACAGGGGTATGCTGAGTGAATTCGAAACCTTGGCCAACCTTGAGTAAGCTATCTTGCC
AGAAAGTGTAGATGGTATCTCTCTCGCTGGTTCCACTGTGGACTGAAACGCCCGCTACTC
TGAACTCGGAAGTGTGAGGAGTCAACTCTTCTGCAGTGTAGGGTGTGAGTGTATTCTTGT
ATTCCTGGAAGATATTATCGATGTATTTGTGCCACCTGTAGAAAAGTGGATCTCTGGCGG
AAGTAGCTACATCGTACATAACACCATTGTCTTCTCCGTATTTGCCCTCAGGATCAGCAA
TTCTTCCAGCAATCACATGAGCGTAACAATGGAGGTTACCATAGTAATCACGGTTAATGC
TTGTCAAACTGGATTCAATAAGATTGCCCAAATGGTCAATGCCGTGTTCTACATCAAAAC
GAGCTTTAGTTCCGTTTTCAAAATGGAAATATCCAGAATGAATGGAAGTCAGAATCCTCT
TGGCCCATTCCACCATTTTGTTTTTGGGAAGATTGGGAAGATCCCGAAGAGTATAACCAG
GAGGCCGGTAGGCGTACGTGTATCCTGTCTTCATAATACTGATATGTGGTGCATAGCCTT
CCTCAATGGGGTCATTCCAGTTCTGGAAAGTTCTTGTACGTGGCAAACCATTGGACATAC
GTTCAGCTTCGTATCTGGTCAACATCTGGTGATGCATCCAATAAAAGAATTCTCCCTTGC
GATCCTTCTCTGATCCTAATTCAGGCACCCAAATGGCAGGATGAATGACATGCCAGTGAT
GATGATGAGAGTTGAGACCTAAATCTTCCAAGAAGTAGTCCAATTCGCTGTTTGGATCGA
AGTAGTTATGAGTAATATGGCCAGAATCGACGATGGGAATTCTGTCGTAGTGTTCTCCTC
TATTTGACAGTTCGCTAAGTTGGTGGATGACATCTTCTTTCAAGAACTTGTCGGGGAAAA
CATCATGAATCCTGGGTACTTGCAGTCCTTGGGTATCACCGCGGTGCATGACGGCCACAG
AAAAGGAATACAGAAACAGTTCTTCATTTACCCTTAACCTGATGACATCAGCAATATCGA
TAAATTCCTCAAAGTCATTGGCATCCAAAAGCAGTTGGACCACTTTGGCAGCTTCGTCCC
AGTTCCTCTCATCGAAGAGGGAGAAAATTTCTCTTTTCTTGAGCGTCCCCAACCCTCTTA
GTTTGTGCTCGTCAATCACACCACGAGGAGCTTTGAAATCTGGAGCGATGGGTTTGTTAA
TAGAGTCCACTAAATGGAGGATCTGGCGTTGTTTAACCGAAGCATCTTCGGAATGGCTCG
TACATATTGACTCCTCATCGTATGCATTCGCAACTACCACCAAAGCTACAGCTATACTTG
TCCAGATCTTCCACGCTCCCATCGTGATGCTATGGGTCGTGCGGGGATCGTCGGACTGTA
GAACTCT
