# Supplementary material for: Diversity, evolution, and function of myriapod hemocyanins
Source: BMC Evol Biol. 2018 Jul 5;18:107. doi: 10.1186/s12862-018-1221-2 (PMC6034248; doi:10.1186/s12862-018-1221-2)
Supplement: Supplementary file 4 — Data S1. Nucleotide sequences of the Hc and PPO cDNAs and gene identified in this study. (ZIP 81 kb) [file 12862_2018_1221_MOESM4_ESM.zip › Sequences/Scutigerina weberi/SweHcD.txt]

>SweHcD
TTTTTTTTTTTTTTTTTTTTTTATATTTAAAGTGCTGTTTATTGAAAAGTAAGAACAATC
TTTATACATACAACGGAATTTACAAATTAGGGAATAATATTCCCGTAGCCGCTCTTCAAG
CTACTCCTCAGGTGTTCTTTTTATAAAAAATAAAAAAGAATGATCTTAGATGTCATGATC
AAAACAGTCTTAGAACTGGTACAGTTCAGAAAAAATATTGTTGCGACTTCCTGACTTTAC
ATTAGCTTGTGTTTTTATTGTCGCTCAGATGTCACCCTTGGGTGGGAGGAATTCTCCCGT
GAATTTGATCGAGACGTCCGTGGCGATCATGTTAGGAGTATGGAACTGATCGAATGTCCT
GTCATCGATGTGTCTGTCGAAGGGAAAGCCCATGGGTTTCTTGTCTGGGTACTGCTGGTT
GTGGGCACCACAGTAGGCTACGGCATCTCCGCATAAGCATGGGTCATGATCGGAAGTCTT
ATCTTGATCATAGTCGGTCACGACGGCAAAGACTCTGAATTTTAGACCCTCGTATTTACC
CTTGGGAATGAGCATGTAGTCTGGCCAACCGCAATTGCAACCTTCCTCTGGTTTCTGTGA
GTTTACATCAGAGAAGAATACATCCCATTTGGCTGTGACATGGGACTCATAGCAGGGTTG
CCTGATATTGTTTTTACCGGGTTGAAGTGTGACAGTGAATTTGTCCAACTCAATAGCAAG
ATGGCGCTGATCATTGAGGTTCAATGTATGACCACGTTCGTCCTTGATAACAGCACCAAA
GATCCTTACAACACCATGTTTCTCGGTGAGAGCGTTATTGGTGATTTCAAGATTATAGTA
AAATGTTTCGTGATTGATATGTTTAACTTTCACCAATACGGGTCCTGTTGGTGTAAACGT
AAAACCTTTGGCAATATGGTAAAGGCTGTTCTGCCAGTAAGTTCTCACAATATTCTCATA
AGTTCCATTCTCAACAGTAACTCTAAGGTTATCTACTTGAACTTCTGGGAAATTCAACTC
GTCCTTAGTATAAGGATGAAGGGTTTCCTTATGTTCCTGGAAAATGTTATCGATAAACTT
ATGCCAGGAATAGAAGAGAGGATCACGAGCAGAAGTAGCTACATCATACATAGCGCCGTT
CTTTTCTTCATAGGTGTTGTGTGGATCAGTAACTTTTCCTGCAATCACATGGGCGTAACA
ATGGAGGTTTCCATAAAGGACACGATTGACACTTAGAAGACTAGATTCCACAATGTCACC
AAGAATGTCGATTCCATGGTTATCATTAAGAGAAATATAAGTATGGTTGGAAGCAACAAC
TGATCCCTTTCTGATGCTGGCCAAAATCCTGTTCTTCCATTCAACCATTTTTGACTTTGG
TAAATTGGGCAGATTTTGAACAGTGATACCGTGTGGCCTGTAAGCGTATTTGTAGCCGAT
CTTGTCAACAATCAGATGAGGAGAATATGCTTCTTCAATGGGCTCATTCCAATTCTCGAA
AGGCCTCACACGAGCTAGATTATTGGACAAACGCTCTGTGTCGTATCTTGCAACCATCTG
TTTATGCATGTAGAAGAACAATTCCCCCTTCCTGTCCTTAAGGCCGCCGTGTTTTGGAAG
CCAAATTGCAGGGTGAATGACGTGCCAATGGTGATGGTGAGAGTTCATTCCAATGTCTTC
AAGGAAGTAGAGGAGTTCTTGGTTGGTATCCAAGTGGTTCTCGCTGACTTCGGTGGCATC
AATGACTGGGATCTTGTCTAAGTATTGTCCCTCATTCATCACTTCCTTGATCTTGTGAAT
GATTTCTTTTCGGAGGAATTTGTCTGGATAGGAATCCTGGACACGAGGTACTTGTACTCC
CTGAGTATCAGGACGATGGGCAATGGCGACGGAGAAAGCGTACAGGAATAAATCTTCATT
TACTCTGTGGCGGATGATGTCAGCCAATTGGATGAACTCTCTAAATGTAGTGGGTTCTAG
AAGTAGTTCAACCACTTGTTCAGCTTCGGCCCAGTTCCTCTCATCGAAAAGGGAGAAAAC
CTCACGACGAGGGAGCGTTCCTAGACCCTTCAATTTTCGTTCATCGATAATTCCCCTCGT
ATCCTTGAAATCAGGGTATACTGGTTTATTGATGGAATCCACTAAATGCTGGACCTCTCG
TTGTTTGAGCTTGTAGTCAGCAACATAAGCGTTCTTGCAATGCTCATCATGATGATGTTC
AGCGAGAACCCCACTCAGGGCTACCAACGCCAATGTTAACCGTAATACCCTCGTGTCCAT
CTTA
