# Supplementary material for: Diversity, evolution, and function of myriapod hemocyanins
Source: BMC Evol Biol. 2018 Jul 5;18:107. doi: 10.1186/s12862-018-1221-2 (PMC6034248; doi:10.1186/s12862-018-1221-2)
Supplement: Supplementary file 4 — Data S1. Nucleotide sequences of the Hc and PPO cDNAs and gene identified in this study. (ZIP 81 kb) [file 12862_2018_1221_MOESM4_ESM.zip › Sequences/Scutigerina weberi/SwePPO1.txt]

>SwePPO1
TTAGCAATTTCACTAACAATAAGTGTAATTCGCAGAACTTCTCTTGCTAAACGGCCAATA
AAATTAACAGAAGCACTATCCACAGGTGCAAATTTTGGAATAGGAATGGCTCTTGACTGA
TAAATACTTTCCCAGTCTTGGACCTTTTGTCTCAAGAAGCTATTACATTCTTGCTCTACA
TTGTAATTGATCAAACGTGACACTTCCTCTTGCCATATTTTTAGTCCGTAAATATTAACA
TAATCCTAAAAGCATCAATGCAAGAGGATTGTTGGTTTAGGATTGCAAAGAATATTGAGC
TAGTTGATGATTCAGTCTGAAAGCAAACAGGATTACTCTGTAGTTTAAGAACATTCCAGA
GGAACATCTGCTAGTCTAAGATGGCTGAAGGTCTTATTCATACTGGAATGCCTGATGTAG
TCTGGAAAGCAGATCAGTGTTAAGAGTTCAGAAATCAAGAATGAAATTCTCTTAAAGAGA
CAAATTAAATTACAGAATAAAATGGAAATTGAATCAAGGAAAGAACTCTTTAAATGCCAG
AAAACCGGTTAAAAACTCTCAATGATTTTTGAATAAAAGAATAAGATGGAATGAAAGGAT
GGAATTCCATCAGTGAGAGGCTGGAGTATTCCAGAATGCTATTCAGTCTTCGTGTGAAGA
TGCTTTATAGTCGCTTTATCTATCCATAGCTGAACCAAGTTCCATGGAAAATCCCCTTAG
GAAATCAATTGACCTTAGGGTTGTGAAACTAAAGCGGTAAGAAACGAGTTGGTGAATCTT
CTTTATTAAGAGCCTGGACAAAACCTAAGCTACAATAAATTCCAATGAAGTTGAAAGTAT
AATTTCCTAAATTAACACTGGCAAGACAAGTAGAAAGTTAGGAGTATCAAATATCAGTTT
GTATGAGGAATATAACGAGAAACTAATAAATAAAAGTGATGTCACTTAGGGACATCAATG
CATCATTTCTGGGTTTCCTGACTGAACTTTCATCATTTCCACCTACATTTGAGTATTTAG
ACAGCTCATAAAAATATCTGTTAATAAAAAAGAAAGAGCGTAAAGCGTAGATAGGACATA
GGAGCCGCACCCTGAGTATCTATTCTAAGCCAGATATGCGCTAACTAACCAACTTCAATG
CTCAATCCCCTTAATTTTCTGTCTCTAGCAGTGTTTCTTTTGAAAGATTTCTCATTTATC
TGACTGATAAACATTTTCTAATGTAACAACAAAAATAGCCTCGTGTCAATTTGTTTACAG
AAAGAATACTGTATTTATTCAGTAATAAAAAAAAACAAAACAGTTGGACAGCTCACATTG
AAGAATATGTTATTAATGAAAAATATTGCGCTTAGCAGAAATTATTTTACTGAAATTTTC
CCACAAAGTAGGAAACCATTTAAAAAAAAAGTAAGTAAGATTTGACTGTAGATAATAAAA
GCAGCTATAAAGATTTAACAAAATTTTAAGATGAGTACAAAGCCGATTTAATAAAGTTAT
ACATTATTAAGATGCTTCTTTAAGTTTCTTTTTAACCTGAAATTAGGTGTCAGGCATAAG
AACACGAGTTCCAGTTGGATCAGAAACGATATTTCGAAATCGAATAGTTATTTCTTGTAT
TCCCATGTTGGGTGTTAAGAAGGTTTCAATGTCTGGAGCTTGGATGCGACGATCAAATGG
ATATCCCATTGGCTTTCGATCAGGATATTTCTCATTGAGTACTCCGCAATAACTTGCTGC
ATCCATACATCTTCTACCGGACGAACCTTCAACTTTATCTTCTGCAGCATTGGTGATCAT
CACAAATAGTTGGAAAGCCATTCCCTCTGGTTTGCCTCTTGGTAATAACAAATGATCAGG
AAGGCCACAGCTACAGGAGCTCACAGCTTCACCTGCTCCAGGTTGGTTTGCATCGTTAAT
TAAATCACTGAAACTTCTAACTGTTGCAACTGTCACATTAGATTGAGTGGAGACTCTCTG
AAGAGTGTTAGCTCCTGGCTTCATTGAAATGGCAAATTTATCCATTTCCATAAACAGAAG
ACGCTGTTCATCAACTGGAAATTGTTCTCGAATTTCATTTTGTACTGGAGCCAAAAAGAT
TCTGACAGTTCCTTCCACAGGACGATTAGTAGTGTTCTCAACAGCAATGGTATAAGAGAA
CGTCTCATGCTGCAAATGTCGAACTCTTATACTGACTGGCCTGGGACTGTTGAAGTTCAT
CCCCCTCTGCAGAAAAATTTCTCTGTCTTGCCAAAATGTCTGAAGAACATTAGAAGATTG
ACTAATCTTACCCTGAACAGAGACACTCCTTACTGCAACAGCACTCCAAGTAAGTTGTTG
CCTTGTGTAGGGATTGAGTGTTCTTTTATGTTCTTGATACAAATCATCAATGAATCTGTG
CCAACGGTAGAACACGGGATCTCTCATGGCTGTTGACGTATCCCCCATCACACCCATTTC
TTCATTAAACCTGCCATCAGGATCGTGAATACGAGCAATTACGTCATGGCCGTTATTGTG
GAAGTCTCCATAGTAATTCGGATGTGGACTCTGGCTGCTGGGTTCAACGATCGCACCAAG
AACATCAATGCCAGTTTGCTCTGTCAGTGGCTGTCTTTGTCCATTAGGCAATAAAATTGA
TCCAACATGGATACTCTCAATGATGCGATTATAGAAAGTTCGAAGACGGTGCAGTTGAAT
TTGGGGAATATCTTGCAATGTCATATTGGCAGGACGAGATGCATAGATGGTTCCAGAAAT
CTCTTTACTCAAATGAGGAGCATATCCTTCAGGTATTGGGTCGACCCAGTTATGAAGTGT
TTCTACTCGAGATAAATTATGGCACAGTCTTTCAGTGTCATATCGTGCCAACATCTGCTG
ATGCATATAGTAGAAAAGTTCTCCTTTGCGATCTTTGAGCCCTCCCATCTCTGGAGTCCA
GAAGAAGGGGTAAACCACATGCCAATGCCAATGATGAGCGTTCAGACCAATATCTTCTCT
CCAATATGCAAGACGATGCTCAATGTCCAAATCATTGCCTGTGAAGTCCATGTCAATGGT
GATGGGAGTAGTAGTATCAGTCAATCTTCTGTCTTCATTTCTGGCTCTGCTGAGGATTTC
AGATGGAAAGAATTTAGCTGGTAGAACTTCTTCAATTGGAGGAAAAGTAATGCCTCTTGA
ATCAGTACGATTGTAAAGCAATACACTAACAATGTAGACGAACATCTCTTCATTAATATC
ATCTCTTAAATAACTCAGAGCAGACTGCAATTCACGAGTATCGGACATGCCTTGAAGCAG
TTGAATGATACCACGTGCTTCTTCCATGTGAGGTCGATGGAATATCGAAAACATTTTTCC
TCTTTGGAGACGTTTAATACTCCTCAGTCGTGGTTGTATTGTGGTACCAGCAGAGGCTCG
ATCCCGGGCTGCAATCAAAGGTCCTTCATTTGACCAAGGTCTTGGCGTTAATCGCCTGGT
GTCGAAGGGTTCATCCACGTGATCAAATAGATCCAACACCAATCTCTGCCAAGGTGGAGA
AGCTGACATTCTGGAAGAAGCTTCACAATGGGAACTAAGAGTAACAGATT
