# Supplementary material for: Diversity, evolution, and function of myriapod hemocyanins
Source: BMC Evol Biol. 2018 Jul 5;18:107. doi: 10.1186/s12862-018-1221-2 (PMC6034248; doi:10.1186/s12862-018-1221-2)
Supplement: Supplementary file 4 — Data S1. Nucleotide sequences of the Hc and PPO cDNAs and gene identified in this study. (ZIP 81 kb) [file 12862_2018_1221_MOESM4_ESM.zip › Sequences/Sphendononema guildingii/SguHcB.txt]

>SguHcB
TATTTTTTTTTTTTTATTTTTTTTTTTTTTTTTTTCTTTTTTTCTTTGAAAGTTTTATTT
GAATTAAAAAATATTATTTAATGTACAACAAATCAACAACGTTTCATCTTCACAAAAGAA
CAAAAAATGTTTTAGTCCTTTCCACATCCTCAACTCTCCCAAACGAATCACAAGGGAAAG
AAAAGCTGAAGATTTGATGGTGCAATCTCAATTATCCCTCGAACTCAATATTCTGCACTG
GCTTTTGTCAAAAAAGAAACATAATAAACATAGTTTATTTACAATAGGGAGATGGGTTTG
GTTGTGGCTTCTTAAACATCCTTGACTTCTCCGGTGTATTTGATGGTGACGACGCCAAGA
TTCATATTTTTTGACTTGAATTCATCGAAGGTGTGAACATCGGCGTGACGATCGAATGGA
TAACCCATAGGCCTCTTGTCAGGGTAATTATCATACAGAGCACCGCAATAACTCAAGGAA
TCTCCGCAATGGCAGCTCTCATCGCTCTCAACATGATCTTCATCGTAGCTGGTAGCCATG
ACGTAAACATTGAACTGGACACCTTCATAGTTGCCCTTAGGGATGAGAAGATAATCGGGC
CAGCCACAGCTGCAATGGTTATCTGTCTTTCTGGTGTTTGGATCGCCAAAGAAGTTTTCA
ATGCTTTGAGTGACACTGGATTGAGAGGAGTGACGTTCGACAGTGGTATCACCGGAGGCA
ACTGTGGCGACGAACTTGTCCAATTCGATGGCCATGTGTCGCTGATCGTTGAAACTGAAT
GGGTGATGTTCTTCATCATATTTGGGTGACATGTAGACACGGAAGATGAGTTTTCGTTCA
CCACCGCCATTATTGACCTTGATTTGGAATTTGAAACCTTCGTGCTGCAAATGCTGTACC
TTCACTCTAGCAGTTCCTCTTGCGGTAAAAGAATAGCCTTCAGCCAGATGCATGATGCTG
TTTTGGAGGAAGGTGGTAACAGTGTTGGCTGGAGATCCACCATCCCCTACAACTGTTACT
TCATCAACAGAGATATTTTCTACGCCTTTGGAAAGATCTTCTTTGGTATAGGGTTTCAGA
GCATCCTTGTATTCATGGAAAAGGTTGTCAATGAATTTGTGCCATTGATAAAAGAGAGGA
TCTCTGGCAGAGGTAGCAACATCGTACATCACACCATTGTCTTCACCGTATTTGCCATCA
GGATCGGCGATACGAGCTGCAATAACGTGAGCATAACAATGGACATTGCCGTAGAATGGT
CTGTTGATACTTTGTAAACTAGATTCAATCATGTTACCAAGGATATCGATAGATCTCTCT
TCACGCAAGGAAACATGACTTCCATTGGCAGCTAAAGCTTCTCCTCTATGTACAGCGTAC
AAGATTCTATCTCTCCATTGTCTCATGTGATTCTTTGTAAGTTCAGGCAAATCCTTGACA
ATGAGATTGTCTGGACGGAACTGGTAGCGATAGCCAGTACGATCAATAGTAAGATGAGGA
GCATAACCTTCCGCAATAGGATCGTTCCAGTTTTCAAAGGTGACTGCTCTAGGTAGACCA
TTAGACAAACGTTCAGCATCATATCTGTTTACCATCTGGTGATGCATGAAATAGAAAAGT
TCCCCTTTGCGGTCCTTGTGCTGTCCAGTCAATTTCTCCAGACTTTCTTCCCACACAGCT
GGATGGATCACGTGCCAGTGGTAATGGTGAGAATTGAGACCAATATCTTCCAAGAAATAA
TGGAGCTTGCTGTTAGGATCGCGAAGATCGTACAATTGGTGAGTAGCATCGACAAGAGGA
TCGGTTTGACCGGAATTGATTTTATTTTTCACATCGACAATGGTGCTGTATTTGAGGTAT
TTGTCAGGGAATACTTCGTGAATACGAGGAAGACTGATGCCTCTGCTATCATCACGATGT
ACAGCGGCTACAGAGAAGGCATAGTAGAACATTTCCTCATTGATTCGGTGACGAACGAGT
TCGGCTCGGTCTATGAATTCATCGAAACTGGGGGCAGTCAGCATGTAAACGGCCGCTGAG
GTGGCTTCATCCCATTGTCTTTCATCGAAAAGGGAAAATACTTCTCTCTTGTCTAAGATT
CCAAAATGTTTGAAGAATGCTGCAGAACCTGCAGGAACTGATGGATCCTTGGATTCTACA
ACATAAGGCCTATTGACGTAATGCAAAACATCTAACATTTTTTTCAGTTTGGGCTCCGGA
TCTGTAGCCTTTGGACACTTCTCAGCACCCACTGCTACCAACAGGCTAATAGCCACAAAG
TACCACATTGCTGCCATATTAAGCTCTCTTGTCAGCGACCGTGTGTC
