# Supplementary material for: Diversity, evolution, and function of myriapod hemocyanins
Source: BMC Evol Biol. 2018 Jul 5;18:107. doi: 10.1186/s12862-018-1221-2 (PMC6034248; doi:10.1186/s12862-018-1221-2)
Supplement: Supplementary file 4 — Data S1. Nucleotide sequences of the Hc and PPO cDNAs and gene identified in this study. (ZIP 81 kb) [file 12862_2018_1221_MOESM4_ESM.zip › Sequences/Sphendononema guildingii/SguHcC.txt]

>SguHcC
AGTTCTACAGTCCGACGATCTTAGGTCCAAACCATCACGATGGGAGCGTGGAAAATCTGG
ACTTGTGTTGCCCTTGCTTTGGCTGTGACGGTGTCAGCTTATGTTGAGGAGGAACGATGC
GACGACGTTTCCGATGACACAAAATTAAAGCAACGCCAGATTCTTCATCTTGTCGATTCC
ATCAACAAACCAATTGCACCTGATTTTAGGGCTCCTCGTGGTGTTATTGACGAGCACAAA
CTCAAAGGTCTTGGAACGCTAAGAAAGAGAGAAATCTTTTCTCTTTTCGATGAAAGAAAT
TGGGAAGAAGCATCTAAAGTGGTTCAGCTGCTTTTGGAGGCGGAGGATTTTGAAAAATTC
ATTGATATCGCTGAAGTGATCCGGTTGAGGGTGAATGAAGAATTGTTTCTTTATGCCTTT
TCCGTGGCCGTCATCCACAGAGGAGATACTCAAGGACTCCAGGTACCCAGGATACACGAT
GTGTTCCCTGATAAGTTCTTGAAAGAGGATGTTATCCACAGCCTTCAGGAGCTTTCCAAT
AGAGGAGAATATTACGATAGGATCCCCATCGTTGATGCTACTCAAATTTCCCACAACTAT
TTGGATGCCAACAGTGAATTGGATTATTTCTTGGAAGATTTAGGTCTTAATTCTCACCAT
CATCACTGGCACGTCATTCATCCAGCCATTTGGGTTCCAGAATTAGGAAGTACGAAGGAT
AGAAAAGGAGAATTCTTTTACTGGATGCATCACCAAATGTTAGCCAGGTATGAAGCCGAG
CGTATGTCTAATGGATTAGCAAGGACAAGAACCTTCCAGAACTGGAATGATCCAATTGAT
GAAGGCTATGCACCTCATATTAGCATCGTCAAGACAGGTTACACCTATGCTTACCGTCCA
CCTGGTTACACTCTTCGAGATTTACCCAATCTCCCCAAAAACAAGATGGTGGAATGGGCC
AAGCGAGTCTTATATTCCATTCACTCTGGAATCTTCCATCATCCTAACGGTTCCGATGTT
AATCTGGATGTCAACAGTGGTATTGACGTCATGGGTAATCTCATCGAATCCAGTTTGACC
AGTATGAATAGAGATTACTATGGTAATCTTCACTGTTACGCTCACGTGATCGCTGGTCGT
ATTGCCGATCCTGAAGGCAAATACGGAGAAGACAATGGTGTGATGTACGACGTCGCTACC
TCTGCCAGAGATCCTCTTTTCTACAGATGGCACAAGTTTATCGACAACATCTTCCAGGAA
TACAAAAATACTCTTTCTCCATACACTCACGACGAGTTGATTCCCCATGCATCCGAATTC
CGAATTCAAGGCGTCTCTGTTGTAGGTGAAACTAGTGAAAGAGATACGATTCATACTTAC
TGGCAGACTAGTTTACTCAAGGTCGGCCAAGGATTCGAATTTACCAAACACACTCCTGCA
TTCGTTAAGGTAAAGCATTTGCAACACGAAGATTTCAACTACGTTATTGATGTAGAAAAC
CGTGGAAAGACGAGAACTGGCTTCTTCCGTGTCTTCGCTGCCCCCAAATATAACGAACTT
GGTGAAAAATGGCATATTAATGATCAAAGACTTATCATGATTGAGATGGACAAATTTATT
CATAAACTTTATCCTGGCAAGAATACCGTTGAAAGGGACATTTTTGATTCCACTGTCGCC
ATGAGTTCTGCCAACATCTTCAGCGATGTGACTTCAGGACAGTCCGAAGATCACTGCAGC
TGTGGATGGCCTGATTATCTCCTCGTTCCAAAGGGTAATTTCGAGGGATTCCCCATGGAA
GTTTTTGTGATTGTTACCGATTACGATGAAGATAAGGTTAAAAGCCAACAAGACAGTTGC
CCATGTCACGATGCTCTCACCTACTGTGGTGGTGCTGACTATCAATATCCTGACAAACGC
GCTATGGGATTCCCCTTCGACAGGCCTATTAAGGAACGTACATTCGATGCATTTAAGACA
AAGAACATGGGAAGTGTAACGGTTAAGGTTAAGTTCACTGGCGAAGCAATATCTCCAGAA
GATTACCACGAAGAACACTAGAGGTCGAAGTGACTTCATCATCTTTATTGGTGATGCCTT
AAGAACTTTAAATAAATGAACTGTTTGGAGGCGAGGATGTTGTCAGGCGTGGATTCTGAA
ACTTTTGTACATTATTTTATTTTGTAAAAAACAAGTCGAACCTTATCCCCCAATTTTCCT
GTAAACTGGTTGTAAAATAAATAAAAAAGTATTTGTTTGAAGTAAAAAAAAAATGTTGTC
AGAGATCGGAAGAG-------
