# Supplementary material for: Diversity, evolution, and function of myriapod hemocyanins
Source: BMC Evol Biol. 2018 Jul 5;18:107. doi: 10.1186/s12862-018-1221-2 (PMC6034248; doi:10.1186/s12862-018-1221-2)
Supplement: Supplementary file 4 — Data S1. Nucleotide sequences of the Hc and PPO cDNAs and gene identified in this study. (ZIP 81 kb) [file 12862_2018_1221_MOESM4_ESM.zip › Sequences/Sphendononema guildingii/SguHcD.txt]

>SguHcD
TTTTTTTTTTTTTTTTATTTATTTAAAGTGCAGTTTATTGAAAAGAAAAGAAATCTTTAT
ACATACAATTCAATTTACAATTTAGGGAAATTATTCCCGAAGCCGCCTTCAATCACACTT
GAAAGATGTTCTTTTTTTATTAAAAAATTATAAAAACATATGATCCTGGATGTTATGATC
AAACAACAAGTCTTTGAATTGTTTCCATGATAACAGAAACTAATCTGTCGCGACTAGCAA
TCTCTTGTTCTTCATTTCGTCACGTCATTCAAATATCGCCTTTGGGTGGAAGATATTCGC
CTGTGAATCTGATTTTGATGTCAGTGGCGATCATGTTGTGGGTATGGAATAATTCGAATG
TTCTGTCGTCAATACGCCTGTCGAAGGGGAAACCCATTGGTTTTTTGTCCGGGTAAATTT
GATTGTGAGCACCGCAGTAAGAAACAGCATCACTGCATAGGCAAGGTTCTTGTTCGGACG
CTCTATCTTCGTCATAATCAGTAACAACAGCAAACACTCTGAAGGGCAGACCCTCGTATT
TACCCTTGGGAATAAGCATGTAATCGGGCCACCCACAATGACAGCCTTCTTCGGGGGATT
GCGAATTCACATTGCTGAAATATGTTTCCCAGGGAGCAGTTACGTGTGATTCGTAACAAC
CCTTCTTGATTTTATTTTTGCCAGGTTTGAGGGTAGCAGTAAATTTGTCCAATTCGATAA
CAAGATGCCTCTGGTCGTTAAGATTCAAGGAGTGACCATGTTCGTCGTTGATAACAGAAC
CAAACAACCTGACAACTGCATGTTTATCACTGAGAGCGTTGTTTGTAATTTCAAGATTAT
AATAGTAAGTCTCGTGGTTAAGATGTTTAACTTTAACCAAAACAGGCCCAGTTGGAGTGT
ATGTGAATCCTTTGGAGATTTTAAACATACTGTTTTGCCAGTAAGTTCTTACTATGTTTT
CGTTACTACCATTCACCACTGTAACTGAGAAACTATCAACCTGAACATCTGGGAAATTCA
GCTGATCCTTGGTGTAAGGATGAAGAGTTTCTTTATGCTCCTGGAAGATATTATCGATAA
ATTTATGCCAAGCGTAAAACAGAGGATCTCTTGCAGATGTCGCTACATCGTACATGACAC
CGTTCTTTTCTCCATAAGTGCCAGATGGATCAGTGACTTTTCCAGCAATAACGTGAGCAT
AGCAATGGACATTACCATAGAAAACACGATTGACACTGAGAAGACTGGATTCCACAGCAT
CACCAAGCAGATCTATACCATGTTCGTCATTCAAGGGGATTTGAGAGTAGTTAGAAGCAG
TAAGATATCCCTTTCTAATGCTGCTCAAAATCCTGTTCTTCCATTCAAACATCTTATTCT
TTGGTAAATTGGGAAGATCATGGACAATGACACCTTGTGGCCTATAAGCATATTTGTAGC
CTGTTTTATCAATGACCAAATGTGGAGCATAACCAGCCTCAATGGGTTCATGCCAATTTT
CGAAAGGTCTGACACGTGGAAGATCGTTTGAAAGACGTTCTGTATCATATCTGGCAACCA
TCTGTTTGTGCATGTAGAAGAAAAGTTCACCTTTTCTGTCCTTGAGACCACCGTGTTTAG
GCAGCCAAATGGCAGGATGGATAACGTGCCAGTGATGATGATGAGAATTCATACCCAAAT
CTTCCAAGAAATACAAGAGTTCCTGGTTCGGGTCCAAATGGTTCTCGGAGACTTCAGTTG
CATCCACAACTGGAATCTTATCGAGGAAAGCTCCTTCGTTCATAACTTCCTTGATCTTAT
GAATCACCTCTTTACGAAGGAACTTATCTGGGTACGAATCTTGGACACGGGGTACATGTA
CACCCTGGGTATCGGTTCTATGGGCGACGGCGACCGACAAAGCATACAAGAAGAGATCTT
CATTTACTCTGTGACGGATAATGTTGGCCAACTGAAGAAAGTCTTTGAAAGTCTTAGGTT
CTAACAAAAGCTCCACCACCCTGGCAGCTTCGGCCCAGTTTCTTTCATCGAAAAGAGAGA
AAATCTCTCGACGTGGCAGTGTTCCTAGTCCTTTAAGCTTTTCTTCATCGACAATACCTC
TTGTATCCTTAAAATCAGGATAAACCGGTTTGTTGATGGTGTCCACAAGATGCTGGATTT
CTCGCTGTTTTAGCTTATGATCATTCACAACATGATGTTCACATTGCTTATGAAGAGAAA
GGACCCCACTTAGGGCCACAAGGACCAATGTTAACCTTAATACCCTCGTGTCCATTCTGA
ATGTCGTGCCA
