# Supplementary material for: Diversity, evolution, and function of myriapod hemocyanins
Source: BMC Evol Biol. 2018 Jul 5;18:107. doi: 10.1186/s12862-018-1221-2 (PMC6034248; doi:10.1186/s12862-018-1221-2)
Supplement: Supplementary file 4 — Data S1. Nucleotide sequences of the Hc and PPO cDNAs and gene identified in this study. (ZIP 81 kb) [file 12862_2018_1221_MOESM4_ESM.zip › Sequences/Stenotaenia linearis/SliPPO1.txt]

>SliPPO1
ATAAATCTGATTTTTGTGTTAATTTCAATTAATTTCAATTAATCAAAAAATTTTTGCGTT
AAAAATGAAAAAATTAAATTTTTGAAAAAATGACCAAATCTCGCCCCTTGCCCTTCATAA
CAAATTGGAGGAAGAGAAGGAAAGGATGCGATGAACAACGAGTGAGCCCAATCTGGGTAT
ATATTCAAAAAATGTCTCAAGAAAACGAGAACACCGACGAAATTCCTCCTCCCTTAACCC
CCCACACGATTATTTTTTGTAATGTATGTAATGTATGGTTTGCCTAACTACGAGTTACTG
TATTAAGTACAAGATGGGCAAAAAATATTGAAATCAATACAAATAGAGTTTTGCTCTATC
GCGCTGCCCTCTCTTCGTATTGCGGTCGTTGTCGGCCGTGGACGTGTCACAAGTGCTCGT
GCGCTGAATCCGCGTCGCGTCGACAATGTATTCGAATGCTTCTTCGACTAGAATTTATAC
CACTTCTTATCTTTGTACTTGAGCATCAATTGATGCGTAGATTTGTGATAAATTTCCGCG
TCTGTCATCATCTGTTGTGTGCGCTCTTCCAACTGACTCAAGTTTTCGCCACGTTCTATC
ATGCCTTTGTATGCTTGGGCTACTTCGCCGGTTACGCCGGATACTTTGGTGTTTAGGTGC
TCCATGTTGAGGGCTGGGGTTTGTTTTACCGCTATGCTTTTTGATGGTTTTCCACTTGCT
TCACCAAACAGCTCCTCTCTATCAAGTGAACGAACACCACTTCCAAATAAACCCTTAAAA
AAACTTTCTCTCGGTGGCTCAGGAGTTGGGCAAGGAAGGAAAAGTTCACCCAACATTTCT
TGGAGATTTTCACAAAACTTCGAAGTCATTGTGAACTTTTGAATTTCACAAGGGGAGCAT
AGATACATTCCATGTCCATGACTTCCAAAACAAAATGTCCTTGCAGTTCTGAGATCGATT
AAAGGAACAAAGTCGACGTCCATTAGAATCCGCAAACGAGGCAGGCTGAAGAGTGCGATG
TGGCCGTTTGCAATGTAGCAACCTAAACAAATGTCCTCCTTCATTGGAATGAGGTCCGCT
TTGACCACGAATGATGTATCCGTCAACTGGCATTTGAATGCACACGTTTGAGAAGGAAGT
GATACAACACGTGCCTGCTTTTCAGACGTGATCACCACAAACTGTTGATCTCCCAAATCT
GTGGATGAAGAGGGCGAAACGCGGCTGTTTGGAGAAGGTTTGGTGGGAGTCCCTTTATAG
AAAAAAAATGTAATTTTCCTTAAAAGCAAATTAATATTTAAAAGCTCACGTATACGTTCC
TTGTTATCTTTGGCGTCCAGTTTATTGGCATCTTTCCACGATTCGAATAAATAAGGAATG
AGTGCTCCGCTGCAATCTAGAAATGCTATACACTGCACGGCTCCTTTTAATCTGTAAATC
GTCCCGGTCGGGGACAAAGTAACAGGTTGAGTTTGCCGTAGTTCGCCAGTTGTAGGAAGA
TTGATAGCGATGACTAAAACCGAGCCAAGACTAGTACCGACCCATAAAGTTGAGGTGGTT
GCAGCATCCGTTTTCTTTGAAAAAGTATCAGAAAATACGAGGCACTGAACAGATTCAGAC
GTAATGTTTTCGAGACTTGACATGCTTGAACTTCTCGACCGTGAAAACGAACTGTCGATT
TTATCTAAAAGAACAAACACTTTTATAACAATTATTATAAAAAAAAAAAATTTTAAAATT
CCTAATTTTAAATTAATTTAAATTTTAATGTTAGTTAACTTACTACTTTAATCAGGGGTA
AAAATTAAAAAAAATTTATTTATTTTGATTTCCATTTTCAATTGTGCGTAGAAAACGAAA
GTCACAAACATGACAAAACACGTGCAAAGTGTCGAAAAGTGTGAAAAACGTAAATATTTG
TAAGGTTTGTAAAGATTTCATGCTGGCAAAGAAGAAAGGAAAGTGTGTGCAAAGAGAAGC
TTACACGGGTGATTTAGAAGAACTCCACTCTGTCTCACAACCACATCATTCAAAGAACAA
GTGCACAAAATTGTGGCACACACTAAGTACGGCATCACTAGGAAAATGACATAATTTCAT
AAAGAGCAACAAAGTTTGTCAAAAACAGTGCCAGTGCTTTCATGCAAAATTAACGTAAAA
AATCAATTTTTTTGTCAACAAACTTTATACAAATTAATTAATTATTTAACTTTTTTCTCC
AGCAAACAAGGCACAGAAAATTTAACAAAATTTACACAAAAAAATACACCAAAACCCAAA
TTCCACCACTAACTCAAATCAAACAAAAAGACAAACAAACAAAATGACGAATTCAACGCA
GACAGTGCTTCTCGTCGTCTTCTGTCCCACAATACCTTGCGACTTGGTCCTTTTCATCGA
GTCGGTGGGTGGAGGTTTCCTTTGCTGCTGTTTGCCCGTGGTCGGGCTGAGGCAAACGCC
GTTAATCTAGGAAATTAATCGAAGGCGGGAAACGAGTCACAAAAAAATCTGAGGAACCTG
TGCCCTGTTTGGTCATTTTGTTTTCCCAAAATGTGTCAACCAACAATTTTTTATTTAAAA
AAAAAATGTTATACATTCAGTGCCTCTGGTGCTTTGGAAAGAAGAAAAGAGAAATGGAAG
AGTAGCGAAGGATTTTTTTTTTTTTTTTGGAAGGGGGGGGTATTGGGTATTTTTATTTTC
GCATTTGATTTTTCTTGCAGTGTTTGTTGTGGTGGAATTGATCGCTGAGGGAGTCGTGAC
AGATTAAAGATTTAGTTGTAAATTTCCCAGGTGGTGGGAGTTCCTGCTGGGTGATGTTCA
GTTGCATAGATTTGGAAGGAATTGAGAGATTTTATTTTTAATTTTTTTTTGAAAATTGAT
AAAGGTGTCAAAAATTTATAGGATTTTTTGATAATTTAAAGATTTTCTCAAGATTTATTT
CACCCTTCACTACATTTCCCTGGCTGACCCCTCAGTATCCCCCTTTTAGTTCACAAGACT
TCTTCCCAACCTCCAGCTCTACAATGACGTCACACCTCACCTATACATCCAGGTCAACCA
TGTTATCTTGGGAAGAAGGATCAGAAATTGTTTATTAAAATTTTTTATTTTTGCTTACAA
TGTATTAAACTGGCTGTTAATCGATTACAATAAAATATTTAAGTTTCGCTAGGAAACAAA
ATTGATCCATCGTTCGTACCCATTACTACATTTCTGAATCGAATTATCACGGGTGTAATA
CTCATGTTGCTCAAACGGAACGCATCTAAGGTTGCCGCTTCCACCCGTCTGTCGAAGGGG
AATCCCATTGGTCTTCGGTCGGGGTATTTATCGTCCAATACGCCACAGTAACTTGTAGCG
CTATCTGCACCGCATCTGTTAGGAGTTGTACTAACAATTCTGTCTTCTCGTCCATTAGTG
ACCATAACGAACAACTGGAATTCCAATCCTTCAGGTTTCCCGCGAGGAATGAGCAAGTGA
TCGGGCAAACCACAACTGCAATAACTTAGTTGTTCGGTCGGCGGTGTAGATCCATCCTGC
GATTCCTGAACCAACTGTGAGAAATTCTTTTGCGTTGCAACGGTCACGTTCGACTCCGAT
GACCGACGAGTAACGGTATTACTTCCCGGCTGCAAAATCGATATAAATTTGTCCAACTCG
ATGAACAAATGACGTTGTTGTTCCAGTTGAAAGGGTTGTTGAATTTCATTGCTCGATGGA
GCCATGTAAATACGAATCATACCTTCAACTGGATTCGATGTTGTATTTTCAATAACGATA
TTATAATTAAAAGCCTCGTGTTGCAAATGCTGATATTGAATCCTGACAGGAGTCGATCGA
TTGAAATTGATTCCTCTCTGCAGTTCAATCGTTCTCGTTTGCCAAAACGTGAACAAAATA
TTAGGACGAGAGCTCATGCCTTTAACCTCAGCGCTTTGCACGTTTACATCATTCCACTGA
AGTTGCTGAGTTGTGTATGAAGTCAGGGTATTTTTATGCTCTTGGAAGATCAAATCAATG
AATTTATGCCATTGATAGAAAACCGGATCGCGCATTGCAGTCGCTGGGTCGCCCATAACA
GCAATTTCTTCTCTGAATCGTTCATCCGGGTCATGAATACGACTAATTAAATCGTGTCCT
GAGTTGTGAAATTCACCGTAATAAATAGGATTGGGGCTAATTGCAGCGGGTTCTACCATA
TCCCCTAATTTATCAACGCCGGTCGCTTCATCAAACGGCAAGAGTTTTCCGTCGGTCTGA
CGATAGAATCCTTCGTGGATAGAATTAATAATCCGATTGTACCACGTCTTCAAACGATGT
ACAGGTACAGCAGGTATATCCTGCAGTACCATATTCAGTGGTCGTGACGCGTATTCGGTT
CCCGAGATGTCATTATTCAAATGCGGCGCATAGCCCACAGTGATCGGATCTTCCCAATTA
TCGTACGACTCGACTCTTGACAGGTGGTGGCACATTCTTTCACAGTCATATCTAGCTAAC
ATTTGTTGATGCATGTAATAAAAAAGTTCGCCTTTCCTGTCTTTTGTACCGCCCATTTCA
GATGTCCAAGTATATGGGTACACTATATGCCAATGCCAGTGATGCGCGTTAAGAGCGATG
TCTTCTCTCCAGTACGCGAGACGATGCTCAATGTCGTGATCGTTGCCGGTGAAATCGAGG
CTCAGTTGAATCGGCTCGGCAGCCGCTGGTTGTTGTCTGCGTTCGTCGTTGAGCGCTTGC
GTGATGAGAGGCGCTGGAATGAATTTCGACGGTAGAACTTCTTCGATCGGTGGAAGTTGT
ACGTTTCTCATCGATGGTCGGTGTACTGCGAGAACGCTCGTGACGTACACAAACATTTGT
TCATTGATGTGATCTCGCAAATACCCCATCGCAAGAGCCAAATCTCGATCGTCGGTCATA
CTTTGCAGTAATCTGACAACTCTCATCGCTTCTGCCATGTGCATTTTGTTAAAAGCAGAA
AAAATACGTCCACGAGGTAAAACACCAATTCCGGTCAATCGAGGTCTTAATCGTTCCCCA
GTTTCCGCTAAATCTCTGTTATCCAACACCGCTCCTTCGGCAAAGGGTCTTTGAAAATCA
GCTCTTCGGTCCAACGGTTCGGACACATGATCCCACAGATCCAAAACGACTCGTTGAAGA
TCAACATCCGACATTTTGTTTTTCTTCTTTCTAAATGAAATAAAAATTAATCTCAATCTA
GAATATCTAACTACATTATTACAAAAAAGATTCAATTAGAAATTTGCAACACAATAGACC
CATTAACAGATTAACGTAATTCACCGGCCCGCTTCACTGCAATACTTGCCTTTAAGCTGG
ACTTGATGTGAGACGCTGAAAGTAAACGATCTGGCGTTATAAACAATT
