# Supplementary material for: Diversity, evolution, and function of myriapod hemocyanins
Source: BMC Evol Biol. 2018 Jul 5;18:107. doi: 10.1186/s12862-018-1221-2 (PMC6034248; doi:10.1186/s12862-018-1221-2)
Supplement: Supplementary file 4 — Data S1. Nucleotide sequences of the Hc and PPO cDNAs and gene identified in this study. (ZIP 81 kb) [file 12862_2018_1221_MOESM4_ESM.zip › Sequences/Theatops spinicaudus/TspHcB.txt]

>TspHcB
CTGCAATGGAAATTTATTGCTCCTTCATTCTAACAAGCTACAACTCTTTTTTCGCCTTAA
CTCTAGTTATCAGACGGCTTCACACCAAGCCAAAATGGCGATTTACGAACTTTTCTTAAT
GTTGCCAGTAAATTGGATGCTAACATCAGTGGCGACCATGTTCTGAGTCTTGAATTCGTC
AAACGAACGAGCGTCCGACTGCCTGTCGAAGGGGTAGCCAAAAGGACGACGATCCGGGTA
TTTACCATAGAGAACACCACAGTAGCTGTAGCCTTGGCCGCAATAGCAGCTCTGGTCACT
TTCCACATGATCCTCATCGTAGTTTGAGACGACAACGTAAACTTGAAACTCGGTTCCTTC
ATAAGAGCCACGAGGAACGAGCAAGTAGTTGGGCCACCCACAACTGCAATGGTCCTGCTG
TTGACGGCGTTGGGGATCAGCAAAGATCTGTTCGTTACTTTGGGTTACGGAAGACTCGAC
CGATTTTCGGGTCACGGTATTTTTGCCCGGAACCAGTTCTTGGCTGAACCTGTCCAGTTC
GATCACCGAACGACGCTGTTCTTCGAAGCTCAATTCGTGTCCCTTTTCGTTGTATTTGGG
TGCCAAATAGACGCGGATGACGGCACGTCGGTTGCTTCCGGCGTTGTTGTTTATTTGGAT
ATTGTAGTTAAACTCCTCGTGCTGCAAATGACGGATTTTCACCGATGCCGACGAATCACC
GGTGTAGCTGTAACCTTTGCCGATGGTCACCGTTTCATCTTCCCAGTAAGTCTTGATCTT
ATTGATTTTGGATCCTTCGACGGTCACGCTTTCAACCTTAACATCATTCCACAGGAGATC
ATTTTCGGTGTAATGAGGCAGCGTATTCTTGTAACTTTGGAGGATATTATCGACGTATCT
ATGCCAGCGGTAGAACAGAGGATCCCGAGCAGAAGTGGTAACGTCATACATAGCACCATA
GTCTTCTCCATATCTTTGATCGGGATCGGCTACACGTGCAGCGATGACGTGGGCGTAAGA
ATGGACGTTGCCGTAAAGGGGTCGGTTAATGCTTTCCACGGTGGATTCCAGTAGATGGCT
CAATATGTCGATGCCTTCTGGGTCGTTCAGTGTCACGTTTCGTCCATCACGTGTGGTAAC
ATATCCTTTGTGGATAGCGACTAAGACACGGTCTCGCCATTGACGCATTTGGTTTCGAGT
CATTTCGGGCAAATCTCTCAGCACCAAACCAGGTGGGCGATACATGTAGCGATACTGGTG
GCGATCTACGGTCAGGTGAGATGCGTATCCTTCTTCAATTGGGTCATCCCAATTTTCGTA
AGGAGTAACACGAGGAAGGCGATTACTCAAAAGTTCTGCATCAAACCTGTTCACCATCTG
ATGATGCATCCAGTAGAAAGCCTCTCCGTATCGATCCTTCTGCAAGGTCTGGGCACCTCC
TCGCTGCAGACGGTTGCTCCACAGAAGAGAGTTTTGCACGTGCCAGTGGTAGTGGTGGGA
ATTCATGCCCAGATCCTCCAGGAAATAACTCAGCAAGCTGTAAGGGTTACGGTAATCGTA
ATCTTCTTCCGTGTCGTCCACAACGATGTCCTTTCGTCCCAGGAGAGCAGCAGCTTTGAT
CTGCGTGATGACATCGGTTTTGAAAAATTTGTCGGGATAGCTGTCGTGAACGCGTGGTAA
AACGACACCTCTTGTGTCTTCTCTGTGGGTGGTGGCCACGAGGAAAACATAGTGGAAAAG
ATCTTCGTTCACGTACTGACGCAGAACTTCAGCGGCTTTGACAAAATCGTTGAAGGATTG
AGGACGCAGTAAGTAATAAAGAGATGCATTTGCTTCTCCCCAGTAGCGTTCGTCAAACAC
CGAGTAGACTTCCCTTTGGTTTAACAAACCCACTTTCCCGTGTAAAATTTCTTCATCTTG
TGGGTTGAGTGGCTGTTTTTCTCTGTTCCATTTAACGTAAGGCCTGTTGACGTAGCTCAA
GATTTCGACCAACTTCTGTTGCTTAGTCTGAATGTCGGAGGTTTGAGGACACTTTTCGGC
TGCCACAAATGACAAGATGGCGAACGCCGCAAACACCCACACGGGTTGGATAGCCATAGT
CTAATCTGTAAACCAAAGAAATTAACAA
