# Supplementary material for: Diversity, evolution, and function of myriapod hemocyanins
Source: BMC Evol Biol. 2018 Jul 5;18:107. doi: 10.1186/s12862-018-1221-2 (PMC6034248; doi:10.1186/s12862-018-1221-2)
Supplement: Supplementary file 4 — Data S1. Nucleotide sequences of the Hc and PPO cDNAs and gene identified in this study. (ZIP 81 kb) [file 12862_2018_1221_MOESM4_ESM.zip › Sequences/Trigoniulus corallinus/TcoHcBI_gene.txt]

>TcoHcBI
CTTTAGAATGATTTGACAGTGGAGTCATCCCTAAAGGAGGCTCTCCTTCTCCTAATGGTT
CAATTATTTCCAGTTTTCGTGTTTCCATCTCTCTCACCCTACCTCTCTCCTCGCTTTTAT
TGTAAAGGTCCATCCGGGGTTAGGTCCGTCGGACGATAGACTCACTTACGGACTTCTCCC
TCTCTCTCTGGAATCTGGTCAAACCTACAACTACACTATCAAGAGTCCATCAGGCAACCA
ATAACCACGAGTGCTGCTGAACTTCAAATAAGCAATTGAAAAATAACGGAAATCAAGTTA
ACGTGTACATATAAATGACATATTCTAGTTTGATGTTGGTCGTCAAGGTCAAATGTTGAA
ATCCAATAGTAAGATTGTTGAATTTTGGTTGCAATGCCCACTCATACCAAACTGCAATGT
TTATTAGTGGAATGCATGTCATATCATACATAGTGATCCTATAAATGTTTGTGATTTTGG
TCGAAGCTTCTGAAATTGGGAATTAGTTGCTAGCAGCTTTGTTTGGCTGGTCCCCAACCA
ATTTCGATTATCCGCCAAAAAAGTTATCATGAAATTGTTAATTATAGCTGTGGCCCTTTT
GGTCACTATGGCCTACGCTGATAAGGTATTAAATCAGACTTAGAAATTAGCATTTTTTAA
AACCCTTTGTGCTCCGTTAATTGTTACAAAGGAATTGACCATGTCGACAACGGAGTTCAA
AGGGTTAAATCTTGAAAGTTATAATTATTAATTTTTAATTATTTAATAGTGTGTCCCGTC
GCCCCAAACTGAGGCTAATCAAGCACTGCTTGACCACCTCTTAACTTACATCAACAAACC
AGCAAACCCTAGACCTCCAGTAAGTTTTTTCCTCACGAAAATCAATATTCTCAACCATCT
AGTACTGAAAGGATATTTGTCTAAAAACAGGTGCCACTGGTGGATCCAGTATTATTGAAA
GGAATTGGTATTTTACCCAAACACGAAGTATTTTCAATTTTCGATGAAAGGACATGGAAA
GAGGTTGTTGTGATCTTGAAAGGCATGATGGGTAAGCATTTTCTCCTACCTGCAAAATAG
TAATTTGTCTCTCTTGTTAGACATACTTACTAATTTGATACTCAGCTGTTGATACTTACT
AATACTTTGATAGTTCAACAATTTGATAATTACCAATACTTAAGTCTTTGTTTTCAGACG
CATCGACTTTCGAAGAATTCATTAAATTTTCCGAAAAGGTTTATCCTAGAGTGAACGAAG
ATTTATTCTTGTACTGCTTATCTGTCGCCATTGTTCATCGGTTAGATGCTCAAGGCGTGG
ATGTTCCAAGAGTCCATGATGTTTATCCGGATAAATTTTTGACCAATGATATCATTGTCA
AAATCAAAAATATGATCATTCATGGTGAAAAGGTGCACAAAGTTAATTATCTTTATTCTT
CGCAAACCTAATTTAGTATCAGATTCTTAATATCGAGTTTAAAATGTGAGCCACATTTAG
TGGAGAAATACGTTCTATTAGAATAGGGAGGTTCGAAAAGTTCCGGTTACTTTCAGAGTT
ACACGTAGTTTTAAAATTAACCGCTGTCTCTAATTANNNNNNNNNNNNNNNNNNNNNNNN
NNNNNNNNNNNNNNNNNNNNNNNNNNNNNNNNNNNNNNNNNNNNNNNNNNNNNNNNNNNN
NNNNNNNNNNNNNNNNNNNNNNNNNNNNNNNNNNNNNNNNNNNNNNNNNNNNNNNNNNNN
AACGAATGCATGATGGTATCGTTCCAATTCGCATCGAATTCCACAGACCGGGAAATTGTA
ACCGAAAATCCACCTTTAGATAATTGTCATTTTTTTAATTTATGAAAGACTTTAGTAGAT
ATTCTGTTTTACGATAATAGAATCCTGTCGTTAACGGCAGTCGGTTTTTCTACAATGATT
TGGATCCCTATCATCGAGTTGCATATTTCACCGAAGATTTAGGCATGAACTCCCATCATT
ATCATTGGCATGTAGTGCACCCATCCATTTGGAATAAGGAATTAGGACCACCAAAGGATA
GAAGTGGCGAATTGTTTTATTGGATGCACCGACAAATGGTTGCCAGGTATGTGTTACAAC
CGACTTTTTTGACTTGATGTGCGCGTAGCAGGGCAGGCCTTATGTACAGGCAAAGAATGC
AATTACCTTTGACACTATTCTAAGGCGCGCCACTAATGCGCGCTAATTCACCAAGAAAGG
AAACCTTCTGACAGAAGAGAAACATCCTGAAAACCTGAGACCCATTAAAGAAAAAGTAAT
TACGAGGATTTTAAAATAATTCAAAANACCCCCTCGCGCCTGTACTGATTTTGACTAACT
CCGTTTCAGAAAAGTGTTTCGGAGGTTTATCATTGGGGTAATCGTGACNGTCACGGAGGT
CCGAGTCCTCCAAAATGTATGTTTCGCCTGGGGCGCCATTTGCGCTAAGGCCGACCCTGA
CCCTTAGTGATGTACTGCGGATTCCATTCCCGTAACATTAAACAAATTAACTCTTCCAAC
AGCCCCATTGGGTCAGTTTAATATTGGGCCGAAACAAAAGACAGGCCAACGTTAAATTGT
AAACGGTTGTTGTAAGCAAGTCGAAAACCCGCCGAGGTATCCTGGCCGAGGCTGATGGCT
TCTTTCGGGCGATAGAGAGGTCCCAAGTGGGCTTTCCGTCGGATGGAAAGTACAGCCGTG
TCTCCATGTAATATGTGCGATGTCACCGGCGAGTAAATATGTCGTTCAATAGAACGTCCG
AGTGATTTCAGGTCCGATGGGACAAATCCACCTGGGTGTGGATCGTACCTGCCACCATAC
TTTCTAGCATCCTGTGAAACACTCTCTGTATGAATAGCCTTCCTATTGTTCTCATTTCCT
TTTTAGATTTGATAGTGAACTTCTTAGCACACACCTGCCAAGAATTCATCCGTTTGAAAG
CTGGCATGACCCTATTACGGTAGGCTGTCTGTTGTTACTCCAAACAGTGCATCAACATGA
TATGATGATCATATCTCATATTAATGTCGTTGGCTTCCGCGATGTTACAGATCGGCTACG
CTCCTCATCTGACGATCCAGAGGACTGGCTACAATTATATGAATCGTCCAGAAGGTCTGA
CGCTCCAAAATCTGCCAGATCTCACCATTCATGAAATGAATTTATGGCACTCTCGAATCC
TGGAAGCAATTCATCGTCATCAGCTTCATACTGTATGAGACATTAATTCGGTTGCATTAC
AGTGTACTTGATTCATGTTGCTATTCAGTAATTTAATTTTAATTTGAACCATTTTAGAAA
AATGGAACTAAGATTCCTTTAGATGAAAAACATGGAATTGACCTATTGGGCCATTTGGTG
GTATCTACTTTAGGAAGTATCAACCGGAAGTATTACGGCAATCTTCACTCCTATGCTCAT
CTCATTGCTGGCAGAATTGCTGACGTGAAATATAAACATATGGTATGGCAAGAGCTATGC
TATTATTCCTTTCTTTTCGGTGGCGGATCCAGGGGGAGCACTTAGACAATGACCTATCTT
CAGGGGTTTAGCTAACCGCAGATTGGACTGCGACTGTTGGACTGGCAGTATGCAATTTCT
GGAATTAGGGAAGCAATTTCTGGATTACTCCCCCCTCTGGATCCGCCCCTGTTTGTGNNN
NNNNNNNNNNNNNNNNNNNNNNNNNNNNNNNNNNNNNNNNNNNNNNNNNNNNNNNNNNNN
NNNNNNNNNNNNNNNNNNNNNNNNNNNNNNNNNNNNNNNNNNNNNNNNNNNNNNNNNNNN
TGTTTGTGGTTGTTCATGAGCGGTTGTATTGCGTTGGACACACCAGTACTCGTCAGATCA
CTGAAGTTAAACAACGCAAACTCGTGGAACTCGTGGTACTGCTAATACCCCAAATCGCCT
AACAGCGTGATGTCTGTGCAGATGTCTGGATGGGGCTCTAATGATCCTTGTAGTTGAAGG
GCCCCAAAACACCAACGAAACAAGCTGGTTGTTCTTCTCGTAAGCTGCATCGGTAGATTA
AACCAAAATCCAGAATTAAACTGGAATCAGCAAAACAGGTGCTAAGAAAAAATTCGGTAA
TAAGAGGCAACAGGAATCAGAGGCTTTCGGGAAGGTTTTTTTTTTCGAAAGAGAGACGGA
GGGAAACTGCATAAAGTCTAGGGAACTAGTAATTCATCCCCAATAGTGGCAGTCTGGCAA
TGGACGGACATTTGTCCCTGAAGCAACCTCGTCTAGGTCCTGTTCTCAATTTTGGTAGAC
TGGAGTAATGTGGAGGAGGGGTCTCATCTCGCCTGCAAGCATATGAAGGGTATTAGGCTT
GGACTGCTTCCCTAAGTGCAGAAACTCTCCAATGTGTCTTTCTAGTTCTGAACTGCAGGC
GCTGAGGACATGGTGGGATGTGACGGAATAACTCGTGTGAAAGGAACTCAAACCATGGCA
GCCATAGGCGGCATTTGCAGTGATTTCTAAAATTAATTTGATGTCATTTCAGGAAGATAA
TGGTGCAATGTATGATGCGGCAACTTCCGCCCGTGATCCATTATTTTATAGCTGGCACAA
ATTCATTGACAATATTTTTACGGAATATCAAGAAACGCTGAGGCCCTATAATAAATATGA
GGTGAGTATCGGAAGTAGTCTATATTTTGTTCTTTTATATTCTTTCTGAGGATCGCAGTA
CTGGTGACATTTGCGCAGAGATAGCGTGCTCGACTACTGCGTCAGTGGATCCAGGTTCGC
TACTGGACTGAGGTGGCTGGCCTACTTTTGAGCGAAAGAGACATACCTAGCAAACCTACT
GTAGGAATGAAAAAGTAAACCGTGGCCCTGTGTGTTGTGCACAACGCGCAGATTGGCAGA
ATCCCCAGGTGCCCCTGGTGGCNTACACTGCAAGCAGCCTTATTTGGCCAATATGGCAGT
GGAGAGACCAACTCTCATGTAGGAACAGTGTCGATGTGTCGATGTAGGGAAAGTACTCCA
ATGAGGAAAAATCGAACGACAATAAAATAAGCATAGTGGCCTCAGAATTAGGGTGGCAAC
TGGCTGCGTAACAATACTATTTAGCAAATCGACTGTGTCCTATTGGGACAAAACGGGTAG
CGGGACCTGCCATAGAAGACAAATGGATTTGTATTGGTAGAAGATCAGCGGTGTGTTTCT
TGTTTCAATAGGACAAACGGGTGCCCTCTCTTACTTAGGCGGGAAAGGGGTTGGAAATTT
ATGATTAATGAAAATATGCTGTAGCCAACCCAGAGAGTTTTCAATATGTTTCTTGTTCCA
GTTGACATGGCCAGAGGTAATTATCGATGACTTCTACGTAGAAGTTAATTCTACTAAAAC
ACACAACTTAATCCATACGTACTACACCAGCAGCACGTTGAAACTTGATAAAGGTTTTGA
TTATACCAGAGATAGCGAAGCAAAGGTCCGGATAGATCTTTTACCGAAAATTCACTGGAA
AAGTTTAAAATCTTAGAAGTCCTTTCCCATTTTTCTTGCGTTTTTCTAGGTGGTTATCAA
GCACATGGATCATGAAGACTTTTCATATCATATCGACGTGGACAACAACGCCAAAGCTCC
TAAAAAGGCGGTTATCCGTATATTCCTGGCGCCCAAATATGACGAACATGGTCACCCACT
GACCATTAACGAACAACGTGTTCTAATGATTGAACTTGACAAGTTTATAGAGACATGTAA
GTTGGTTTTTGTTGGTGTTTTAGGGCCATTCAACTACAAGGTCATTAAAGCCCCGTCCAC
TGCAGCGACTGCACAGACACTACACCACTGCGACGATTTTTTGGCTATTAGCAGTACCCA
GTTTTCCCAAGCGTCCACCCGTGTTAGTACGAGCAGGGGTTGCGTTGATTAACTTCAGCG
ATCAGACGAGAACTGGAGTGTCCAACGCAGTACAGCCGCTACCAGCATGTGTGCAAAATT
CTGCGGAAACCATCTATGAGTGTCGCCATGAGCCTAATTATGTGGGATGGCTGCGTCTCC
TTGGTCCCTAATAGATCCTAGTTTCTGTCCCTAATAGATCCTAGTTTATGTCTGGCACAA
CTAGTTTATATCCTAGCCGTTTTCGTCTCAGACTTTTTTCCTGTCAGAAACGCAACTGTA
ACTCTTGGGCCCCTAAGATGTTGTTTTCAGTTACGAATTTTAATATTTATTTAATATTTG
CTCTCAAGTGAACCCTGGCCATAACGTCATCCATCGGTCATCAATCAATTCCTCTGTGAC
AATCAACTCTAAACAAATTTTTGGTGATAGAAAAATATACAAGGATAACGACCATTGCCA
TTGCGGCTGGCCTGACTATTTGCTAGTACCTCGGGGCGATTACGATGGTGTTCACTATGA
GTTATTCGTTATGGCAAGTGAATACGAGAAAGAAAAGGTATGTTGGGAGAAATAAGTGAA
GTCGCACGTCATGTAATTCACATTCTGTTCTGTAAAATTTCAGGTATCAGACAAGCCAAC
GTCATGTAGATGCAAGGACTCGTTGAGTTACTGTGGTACCATTTATGAAGAATATCCCAG
TAATAAACCATTCGGATATCCATTTGATCGAGTAATCAGAGTGAGAGGATGGGAGGAATT
CAAGACTCAAAATATGTTTGATACTGATGTTACTATTCAATTTACACCAACATTTTATTA
ATGAGATATGCTTTAGTTCTGTNNNNNNNNNNNNNNNNNNNNNNNNNNAAAAAAAACATT
GAGAAAGAAATAAATTTTCTAAGCCAGTGCTAATAACTGTCTATCTCAGTGATTCTCAGT
GATTAATACAGCCAATTCCGGTTAATCGGACCACATTGGGACGCGATTTTTTTTGGTTTT
AATAACCAGCTGGTCCAATTATGCGAACAAGTCTTATGTGTAACCTTTATTGCTTGGTAC
ACAACTTGTCCAATGTGATCTGACACATTCCACTGATGGATTATATGTGAACGACATCGC
CACAAACATCTAATGCAGCAATGGGACTGCCTTCATGAAATACTGGTGCAAAGTTTCAAT
GCATTTCATCGCATCCTGTGTTGTCACTTGCACCAACTTATTAGGGGTATCGTAATCACT
TTCTGGGTCTTCCAATGATGTAGTGTGTTTTGCTCAACTCGAGCTACGACTGCAGTGTTG
TAATCTTCATTTTCATTGCAGCATTGAAGCTCGTTGTCAATGGATAAAAATTCTTCATAA
TGTTCTCAGTGCGGTACTGAGAGTATTCTGTGCCCAGGGACAAAGACTGGAATCTTTGCC
CTCTGGAACACGCTAAACGTAATGTAAATTTTAATATTTTGCACATTTTTGCGCCCCCTG
TCTTCTGCGCCTGGGAATATCTGGGAATATAAAGAGGCTGGCCTCTTTCACAAATACAAG
TTAGCTCTCAACCCCCTGGCGGTCATCCCCAAGTGAGGTGCAGAGCTCTGGGCTGACTCC
AAGTCGACATCTAAGT
