# Supplementary material for: Diversity, evolution, and function of myriapod hemocyanins
Source: BMC Evol Biol. 2018 Jul 5;18:107. doi: 10.1186/s12862-018-1221-2 (PMC6034248; doi:10.1186/s12862-018-1221-2)
Supplement: Supplementary file 4 — Data S1. Nucleotide sequences of the Hc and PPO cDNAs and gene identified in this study. (ZIP 81 kb) [file 12862_2018_1221_MOESM4_ESM.zip › Sequences/Tygarrup javanicus/TjaPPO1.txt]

>TjaPPO1
GTGCTCTTCCGATCTGAACTTTATTTCTGAGCTACAGTATTACGCACATTCTGCAAATTA
CATTAAAAATTCCATAACCGCGGTTTCTTTCACTTTTCACCACCTTAACATCGTCTTCAA
TCACATTCACTAAATCAACGACAGAAAAAAATAAAAATTACTCGTTCAAATTAAACAACG
AAATCGATTCAATCAATTGGAAAAAGCACCGAACTTCCGGTAGTATTGACGACTTCGTTC
CGAAATCGAACCGTCACCGTCGAAAATCCCATGTTCGGGGTCTGAAAATCGACCCAAGCC
CCGGCTGTAATCCTCCGATCGAACGGATATCCCATTGCCTTGCTATCGGGAAATCTCTCG
TTCAACACTCCGCAGTAACTTGCCGCATCCCGGCATTGCGCTGGCTGAGTTGCTCCGCTC
GCCACTCTGTCTTGTTCTGCATTTGTTATCATGACGAAAATTTGAAATTCCATGCCTTCC
GGTTTCCCGCGGGGGATCAGTAAATGGTCGGGGAGTCCGCAAGTGCAAGCACTCACTTCT
TCCGGACTGGGAGTTTCAGTTTGAGCTTCTTGAATTAGTGTGTTGAAGCTTTTGATGTCG
TTTAAAGTTACACTGGATACGGATGATTGTCGAGCAATCGTGTTGACGCCAGGATTCAAA
GTTGCTTCAAATTTATCCAATTCGATAAATAAATGTCGTTGATCGTTTGGAACAAACGGT
TGACTGATTTCATTCCTCGCAGGGGCCATGAAAATCCTCACTGTTCCAGTACGAGCATCA
GATCCAGCATTCTGGGCGACAATGCTGTATGAAAACACTTCATGTTGCAGATGACGCGTA
CGAATCGAGACGGGAGTAGGGCGGTTGAAATTGATACCCCGTTGAAGTTCAAATTGCCGC
TCTTGCCAAAAAGTTTGCAGGTTGTTTGGACGTTGGCTTAAGGTTCCTTGGACGGTTATA
GTTTGAACGGACACGTCGGCGAAAGTTAATTGTTCCCGGGTGTATGGAGTGAGCGTGTTC
TTCAGTTCTTGAAAAATCAAATCTATGAATTTATGCCAGCGGAAAAATACTGGATCTCGC
ATTGCCGTCGCTGGATCACCCATCACACCAATTTCCTCTCTAAATCGTTCATCAGGATCG
TGAATTCGACTAATCAGATTATGTCCTTCGTTATGAAAATCTCCGTAATACGTAAAATTC
GGACTGATAACCGCAGCTTCTACTATATCCCCCAAACGATCAATGCCAGTGACTTCTTCA
AAAGGAACTCGAGTGCCATCAGGCTGCAGGTATGATCCATGGTGAATAGAATCGATAATA
CGGTTGTACCAAGTGCGAAGTCGTTGAACGGTCATCGATGGAAGATCATGCAAAACCATA
TTTCTCGGCCGGGAAGCATAAACGGTCCCAGAAATGTCTTTGCTCAAATGAGGAGCATAA
CCTTCCTGAATGGGCTCGGTAAAGTTGTGGAACGATGTAACTCTGGACAAATTGTGCGAT
AAACGTTCACAGTCGTATCTTGCAATCATTTGTTGATGCATGTAATAAAACAATTCTCCT
TTCCGATCCTTCATCCCTCCTAAAGAGGGTTCCCATGTAAACGGATAAACAATATGCCAA
TGCCAATGATGAGTGTTTAATCCCACATCCTCTCTCCAATAAGCCAATCGATGTTCAATA
TCTAAATCGTTCCCGGTAAAATCCACGCTCAATATAATCGGATCTGTTGTTTCAGCCGGT
GTACGTCTTTCTTCATTTACAGCCTGGGTGACGATTTCCGACGGGACAAATTTTTGCGGT
AAAACTTCTTCGATGGGCGGCAGGTTGACTCCTTGCAGTTGCGGTTTGTGCAAAACAAGC
ACGCTGGTCGCGTAGACAAACATTTCTTCGTTGATGACGTCGCGTAAATATGTCATAGCC
AATCGCAAGTCTCTGGTTTCGTTCATACCCATTAGAAGTTTGACGACTAACATTGCCTCT
TCCATATGACTTCGGCGGAAACCAGAAAAAATGCGTCCCCGCGGAAGAATTCCAATTCCA
GTCATAAGAGGACCGAGCCTGACTCCAGTATCTGCTAAATCTTTGGCATCTGGTACTATC
CCGGGTATGGAAGCTTGAAAAGGAGGTCTACGGTCGACGGGTTCAGTTACATGTTCAAAG
AGGTCTAAAACTGTCTGTTGCAATAACTGTCGATCCGTCATTTTGCTATCGCTTATTCCT
CCTCAACGAATTGAAGTAAATAAATCTCGACACCTTTTCAGATCGTCGGACTGTAG
